# Supplementary material for: Depth- and range-dependent variation in the performance of aquatic telemetry systems: understanding and predicting the susceptibility of acoustic tag–receiver pairs to close proximity detection interference
Source: PeerJ. 2018 Jan 12;6:e4249. doi: 10.7717/peerj.4249 (PMC5768168; doi:10.7717/peerj.4249)
Supplement: Supplemental Information 1 — Raw data used for analysis of components 1, 3, and 4. [file peerj-06-4249-s001.zip]

Archive with 29 entries (28 files):
- fishDaq_1.m
- __MACOSX/
- __MACOSX/._fishDaq_1.m
- fishDaq_2.m
- __MACOSX/._fishDaq_2.m
- fishDaq_2a.m
- __MACOSX/._fishDaq_2a.m
- fishDaq_3.m
- __MACOSX/._fishDaq_3.m
- fishDaq_4.m
- __MACOSX/._fishDaq_4.m
- fishDaq_5.m
- __MACOSX/._fishDaq_5.m
- sEst, Trial.mat
- __MACOSX/._sEst, Trial.mat
- Simulation Condition Files - Deep Grid.rar
- __MACOSX/._Simulation Condition Files - Deep Grid.rar
- Simulation Condition Files - Direct and Multipath Files.rar
- __MACOSX/._Simulation Condition Files - Direct and Multipath Files.rar
- Simulation Condition Files - Direct Only.rar
- __MACOSX/._Simulation Condition Files - Direct Only.rar
- Simulation Condition Files - Mid-Depth Grid.rar
- __MACOSX/._Simulation Condition Files - Mid-Depth Grid.rar
- Simulation Condition Files - Shallow Grid.rar
- __MACOSX/._Simulation Condition Files - Shallow Grid.rar
- sync.m
- __MACOSX/._sync.m
- testCPDI.m
- __MACOSX/._testCPDI.m
