# Supplementary material for: Depth- and range-dependent variation in the performance of aquatic telemetry systems: understanding and predicting the susceptibility of acoustic tag–receiver pairs to close proximity detection interference
Source: PeerJ. 2018 Jan 12;6:e4249. doi: 10.7717/peerj.4249 (PMC5768168; doi:10.7717/peerj.4249)
Supplement: Supplemental Information 2 — A zip file containing the Matlab implementation of the mechanistic model for predicting CPDI and a README file instructing on its use. [file peerj-06-4249-s002.zip]

Archive with 12 entries (9 files):
- Mechanistic Model Implementation - MATLAB/
- Mechanistic Model Implementation - MATLAB/Icon
- __MACOSX/
- __MACOSX/Mechanistic Model Implementation - MATLAB/
- __MACOSX/Mechanistic Model Implementation - MATLAB/._Icon
- Mechanistic Model Implementation - MATLAB/Mechanistic CPDI Model.m
- __MACOSX/Mechanistic Model Implementation - MATLAB/._Mechanistic CPDI Model.m
- Mechanistic Model Implementation - MATLAB/README - CPDI model in Matlab.rtf
- __MACOSX/Mechanistic Model Implementation - MATLAB/._README - CPDI model in Matlab.rtf
- Mechanistic Model Implementation - MATLAB/testCPDI.m
- __MACOSX/Mechanistic Model Implementation - MATLAB/._testCPDI.m
- __MACOSX/._Mechanistic Model Implementation - MATLAB
