# Supplementary material for: Depth- and range-dependent variation in the performance of aquatic telemetry systems: understanding and predicting the susceptibility of acoustic tag–receiver pairs to close proximity detection interference
Source: PeerJ. 2018 Jan 12;6:e4249. doi: 10.7717/peerj.4249 (PMC5768168; doi:10.7717/peerj.4249)
Supplement: Supplemental Information 3 — Code for performing analysis and generating figures presented in manuscript. [file peerj-06-4249-s003.r]

###### Script for CPDI Doughnut Effect Paper - Producing analysis results and figures for publication

  #### Written by: Stephen R. Scherrer 
  #### 26 January 2017

####### Cleaning workspace and setting directories ----
  ### Clearing Workspace
  rm(list=ls()) # Clear workspace

  ### Starting Script Timer
  script_timer <- proc.time()
  
  ### Linking to Project Directories
    project_dir = getwd()
    data_dir = file.path(project_dir, 'data')
    results_dir = file.path(project_dir, 'results')
    figure_dir = file.path(project_dir, 'figures')
    source_dir = file.path(project_dir, 'code')
  
  ### Setting Project Directory 
  setwd(project_dir)
  
  ### Establishing History 
  savehistory(file= file.path(results_dir, "Rhistory"))

####### Importing principle dependencies ----
  # install.packages('geosphere')
  library('geosphere') # distGeo() Note: wrapped in old lldist function
  # install.packages('reshape')
  library('reshape') # melt()
  # install.packages('MuMIn')
  library('MuMIn') #AICc()
  # install.packages('dplyr')
  library('dplyr') # filter()
  #install.packages('doParallel')
  library('doParallel')
  #install.package('lubridate')
  library('lubridate') # floor_date()
  # install.packages('mgcv')
  library('mgcv') # gam()
  ## install.packages('beepr')
  library('beepr') # beep()
  ## install.packages('notifyR')
  library('notifyR') # send_push()
  ## install.packages('ggplot2')
  library('ggplot2') # geom_bar()

### Sourcing Mechanistic CPDI Model
  source(file.path(source_dir, 'Mechanistic CPDI Model.R')) # model_receiver_interferenece()


####### Setting Up Parallel Environment ----
  ### Setting up parallel processing for later analysis using pdredge() and foreach()
  ## Setting number of cores
  n_cores = detectCores() # Default to the number of cores available on the computer
  ## Creating a cluster
  clust = makeCluster(n_cores)
  clusterEvalQ(clust, library('MuMIn')) # loading MuMIn package to clusters for using pdredge function
  clusterEvalQ(clust, library('mgcv')) # loading mgcv package to clusters for using GAM function
  
####### Utility Functions ----
datenum2posix = function(x, timez = "HST") {
  ## Function to convert matlab datenum to R posix date
  # Author: Luke Miller   Feb 20, 2011
    # Convert a numeric  MATLAB datenum (days since 0000-1-1 00:00) to seconds in 
    # the Unix epoch (seconds since 1970-1-1 00:00). Specify a time zone if the 
    # input datenum is anything other than the GMT/UTC time zone. 
  days = x - 719529 	# 719529 = days from 1-1-0000 to 1-1-1970
  secs = days * 86400 # 86400 seconds in a day
    # This next string of functions is a complete disaster, but it works.
    # It tries to outsmart R by converting the secs value to a POSIXct value
    # in the UTC time zone, then converts that to a time/date string that 
    # should lose the time zone, and then it performs a second as.POSIXct()
    # conversion on the time/date string to get a POSIXct value in the user's 
    # specified timezone. Time zones are a goddamned nightmare.
  return(as.POSIXct(strftime(as.POSIXct(x = secs, units = 'secs', origin = '1970-1-1', 
                                        tz = 'UTC'), format = '%Y-%m-%d %H:%M:%S', 
                             tz = 'UTC', usetz = FALSE), tz = timez))
}

convert_tz = function(datetime, new.tz = 'HST'){
  ## Function to convert GMT/UTC times to HST time
  datetime.new.tz = strptime(datetime, format = '%Y-%m-%d %H:%M:%S', tz = new.tz)
  dateoffset = datetime-datetime.new.tz
  datetime.new.tz = datetime.new.tz + dateoffset
  return(datetime.new.tz)
}

convert_lat_lon = function(ll_deg, ll_min = FALSE){
  ## Converts latitude and longitude between ll minutes and ll decimal degrees
  # 2 usages:
    # Convert decimal degrees to degree minutes
      # 1 argument
        # ll_pref is a single argument of latitude or longitude in decimal degrees
        # Returns a prefix and decimal for that argument
    # Convert degree minutes to decimal degrees
      # 2 arguments
        # ll_pref is the latitude or longitude's degree
        # ll_min is the degree minutes
        # returns a single float of ll in decimal degrees
  if (ll_min[1] == FALSE){ #then we are going from one number to two
    ll_deg = as.numeric(as.character(ll_deg))
    ll_bin = matrix(0, length(ll_deg), 2)
    for (r in 1:length(ll_deg)){
      if (isTRUE(ll_deg[r] >= 0)){
        ll_dec = ll_deg[r] - floor(ll_deg[r])
        ll_bin[r, ] = c(floor(ll_deg[r]), (ll_dec)*60)
      } else {
        ll_dec = (ll_deg[r] - ceiling(ll_deg[r]))*-1
        ll_bin[r, ] = c(ceiling(ll_deg[r]), (ll_dec)*60)
      }
    }
  }else{ #if we are converting from two numbers to one
    ll_deg = as.numeric(as.character(ll_deg))
    ll_min = as.numeric(as.character(ll_min))
    ll_bin = matrix(0, length(ll_deg), 1)
    for (r in 1:length(ll_deg)){
      ll_dec_deg = abs(ll_deg[r]) + (abs(ll_min[r])/60)
      if (isTRUE(ll_deg[r] < 0)){
        ll_dec_deg = ll_dec_deg*(-1)
      }
      ll_bin[r] = ll_dec_deg
    }
  }
  return (ll_bin)
}

lldist = function(point1, point2){
  ## Wrapper function to calculate distance between two lat lon points on a geodesic sphere.
    # Requires distGeo() from the geosphere package
  distance = distGeo(p1 = point1, p2 = point2) / 1000
  return(distance)
}

clean_receiver = function(receiver){
  ## Returns receiver serial number as a factor, remvoing the 'VR2W-' Prefix
  cleaned_receiver = as.factor(substring(receiver, 6))
  return (cleaned_receiver)
}

load_receiver = function(filename, filepath = FALSE){
  ## Function to load in receiver data .csv file
  proj_dir = getwd()
  if (filepath != FALSE){
    setwd(filepath)
  }
  receiver_dates = receiver_col_names(read.csv(filename))
  receiver_dates$deployment_date = strptime(receiver_dates$deployment_date, format = '%m/%d/%y %H:%M', tz = 'HST')
  receiver_dates$recovery_date = strptime(receiver_dates$recovery_date, format = '%m/%d/%y %H:%M', tz = 'HST')
  receiver_dates$lat = convert_lat_lon(receiver_dates$lat_deg, receiver_dates$lat_min)
  receiver_dates$lon = convert_lat_lon(receiver_dates$lon_deg, receiver_dates$lon_min)
  setwd(proj_dir)
  return (receiver_dates)
}

receiver_col_names = function(receiver_file_raw){
  ## Function that renames columns for an imported receiver data file
  receiver_file = receiver_file_raw
  colnames(receiver_file)[1] = 'serviced'
  colnames(receiver_file)[2] = 'station_name'
  colnames(receiver_file)[3] = 'consecutive_deployment_number'
  colnames(receiver_file)[4] = 'deployment_date'
  colnames(receiver_file)[5] = 'recovery_date'
  colnames(receiver_file)[6] = 'recovered'
  colnames(receiver_file)[7] = 'in_data_set'
  colnames(receiver_file)[8] = 'lat_deg'
  colnames(receiver_file)[9] = 'lat_min'
  colnames(receiver_file)[10] = 'lon_deg'
  colnames(receiver_file)[11] = 'lon_min'
  colnames(receiver_file)[12] = 'depth'
  colnames(receiver_file)[13] = 'vr2w_serial'
  colnames(receiver_file)[14] = 'acoustic_release_serial'
  colnames(receiver_file)[15] = 'acoustic_release_battery_life'
  colnames(receiver_file)[16] = 'acoustic_release_voltage_at_deployment'
  colnames(receiver_file)[17] = 'acoustic_release_serial_code'
  colnames(receiver_file)[18] = 'temperature_logger_serial'
  colnames(receiver_file)[19] = 'location_code'
  colnames(receiver_file)[20] = 'deployed_by'
  colnames(receiver_file)[21] = 'recovered_by'
  colnames(receiver_file)[22] = 'comments_deployment'
  colnames(receiver_file)[23] = 'comments_recovery'
  return (receiver_file)
}

clean_vue_lat_lon = function(vue_data_df, receiver_data_df){
  ## Function that replaces the lat lon positions a receiver may have been initialized with, to field records of coordinates for the actual deployment location.
  station = rep(NA, times = length(vue_data_df$datetime))
  for (i in 1:length(receiver_data_df$station_name)){
    receiver_subset_index = which(vue_data_df$receiver == receiver_data_df$vr2w_serial[i])
    deploy_subset_index = which(vue_data_df$datetime >= receiver_data_df$deployment_date[i])
    recover_subset_index = which(vue_data_df$datetime < na.omit(receiver_data_df$recovery_date[i]))
    ind = Reduce(intersect, list(receiver_subset_index, deploy_subset_index, recover_subset_index))
    vue_data_df$lat[ind] = receiver_data_df$lat[i]
    vue_data_df$lon[ind] = receiver_data_df$lon[i]
    station[ind] = as.character(receiver_data_df$station_name[i])
  }
  vue_data_df$station = as.factor(station)
  return(vue_data_df)
}

clean_tag_id = function(tag_id){
  ## Function that returns tag ID number as a factor, removing the 'A69-####-' prefix
  cleaned_id = as.factor(substring(tag_id, 10))
  return (cleaned_id)
}

vue_col_names = function(vue_data_raw){
  # Function that renames columns for an imported vemco data set
  colnames(vue_data_raw)[1]  <- 'datetime'
  colnames(vue_data_raw)[2]  <- 'receiver'
  colnames(vue_data_raw)[3]  <- 'tag_id'
  colnames(vue_data_raw)[4]  <- 'name'
  colnames(vue_data_raw)[5]  <- 'tag_serial'
  colnames(vue_data_raw)[6]  <- 'sensor_value'
  colnames(vue_data_raw)[7]  <- 'sensor.unit'
  colnames(vue_data_raw)[8]  <- 'station'
  colnames(vue_data_raw)[9]  <- 'lat'
  colnames(vue_data_raw)[10] <- 'lon'
  return (vue_data_raw)
}

load_vemco = function(filename, filepath = FALSE, format = '%Y-%m-%d %H:%M:%S'){
  ## Function that loads in Vemco Database from a VUE Export file 
  proj_dir = getwd()
  if (isTRUE(filepath != FALSE)) {setwd(filepath)}
  vue_data_raw = read.csv(filename)
  vue_data_cleaned = vue_col_names(vue_data_raw)
  vue_data_cleaned$datetime = strptime(vue_data_cleaned$datetime, 
                                       format = format,
                                       tz = "GMT")
  vue_data_cleaned$datetime = convert_tz(vue_data_cleaned$datetime, new.tz = 'HST')
  vue_data_cleaned$tag_id = clean_tag_id(vue_data_cleaned$tag_id)
  vue_data_cleaned$receiver = clean_receiver(vue_data_cleaned$receiver)
  setwd(proj_dir)
  return (vue_data_cleaned)
}

compute_standard_error = function(numeric_vector){
  stderror = sd(numeric_vector) / sqrt(length(numeric_vector))
}

as.number = function(x){
  if(class(x) == 'factor'){
    x = levels(x)[x]
  }
  as.numeric(x)
}

####### COMPONENT 1: Deep Water Range Test ----

  #### Loading In and Cleaning Data Files ----
  setwd(data_dir)

  ### Loading Receiver Data
  receiver_data = load_receiver(filename = 'DEPLOYMENT_RECOVERY_LOG.csv')
  # dim(receiver_data)
    # 217  28
  
  ### Loading VUE data 
  vue_data = load_vemco(filename = 'Range_Test_June_2014_All_Receivers.csv', format = '%m/%d/%y %H:%M')
  #  dim(vue_data)
    # 130284     10
  
  ### Importing Windspeed Data from from NOAA Honolulu station Station ID 1612340
    # http://www.ndbc.noaa.gov/view_text_file.php?filename=oouh1h2014.txt.gz&dir=data/historical/stdmet/
    # parent: http://www.ndbc.noaa.gov/station_history.php?station=oouh1
    # Data dates range between dates 2014-01-01 00:00:00 and 2014-12-31 23:54:00
      # with the following format: 
      # YY  MM DD hh mm WDIR WSPD GST  WVHT   DPD   APD MWD   PRES  ATMP  WTMP  DEWP  VIS  TIDE
    # with the following units:   
      # yr  mo dy hr mn degT m/s  m/s     m   sec   sec degT   hPa  degC  degC  degC   mi    ft
    wind_data = as.data.frame(read.table("oouh1h2014.txt"), header = TRUE, sep = " ")
    # dim(wind_data)
      # 85864    18
    colnames(wind_data) = c("YY",  "MM", "DD", "hh", "mm", "WDIR", "WSPD", "GST",  "WVHT",   "DPD",   "APD", "MWD",   "PRES",  "ATMP",  "WTMP",  "DEWP",  "VIS",  "TIDE")
    ### Convert dates and times to POSIXct format. (Station data time is in local (UTC) time by default)
      wind_data$datetime = as.POSIXct(paste(wind_data$YY, "-", wind_data$MM, "-", wind_data$DD, " ", wind_data$hh, ":", wind_data$mm, sep = ""), format = "%Y-%m-%d %H:%M", tz = "GMT")
    ### Convert datetime to HST
      wind_data$datetime = strftime(wind_data$datetime, format = "%Y-%m-%d %H:%M")
      wind_data$hourly = strftime(wind_data$datetime, format = "%Y-%m-%d %H")
      
  ### Grouping windspeed data into hourly means (mean_wspd)
    wind_data_grouped = group_by(wind_data, hourly)
    wspd_by_hour = summarize(wind_data_grouped, mean_wspd = mean(WSPD))
    wspd_by_hour$hourly = as.POSIXct(wspd_by_hour$hourly, format = "%Y-%m-%d %H")
    
  ### Grouping windgust data into hourly means
    gst_by_hour = summarize(wind_data_grouped, mean_gst = mean(GST))
    gst_by_hour$hourly = as.POSIXct(gst_by_hour$hourly, format = "%Y-%m-%d %H")
  
  ### Importing tide data from: NOAA Honolulu station, accessed 28 OCT 2015
    # http://tidesandcurrents.noaa.gov/waterlevels.html?id=1612340&units=standard&bdate=20110930&edate=20100930&timezone=LST&datum=MLLW&interval=h&action=## Meta data available here: 
    # Data accessed for dates ranging between 2013-09-30 00:00:00 HST and 2014-09-30 13:00:00 HST
    # Data is already in HST
      tide_data = read.csv('noaa tide data 2013-2014.csv')
      # dim(tide_data)
        # 8774    5
      colnames(tide_data) = c("hour_bin", "water_level", 'sigma', 'I', "L")
      tide_data$hour_bin = as.POSIXct(tide_data$hour_bin, format = "%Y-%m-%d %H:%M")
    ### Determining if tide was going in or out.
    ## First assume all data is headed in
      tide_data$direction = "In"
    ## Then loop through data. If current water level is less than previous water level, tide is going out.
      for(i in 2:length(tide_data$direction)){
        if(tide_data$water_level[i-1] > tide_data$water_level[i]){
        tide_data$direction[i] = "Out"
        }
      }
      tide_data$direction = as.factor(tide_data$direction)
      
    ### Importing Tag Deployment Meta Data File
    tag_meta_data = read.csv('Range Test June 2014 - Tag Meta Data Locations and Depth.csv')
    # dim(tag_meta_data)
      # 12  9
    ### Converting tag_meta_data Lat Lons from degree minutes to decimal degrees
      tag_meta_data$lat = convert_lat_lon(tag_meta_data$lat_deg, tag_meta_data$lat_min)
      tag_meta_data$lon = convert_lat_lon(tag_meta_data$lon_deg, tag_meta_data$lon_min)
      
    ### Determining distance of tag from receiver string using lon and lat waypoints from gps
      for (i in 1:length(tag_meta_data$distance)){
        tag_meta_data$distance[i] = round(1000*(lldist(point1 = c(tag_meta_data$lon[i], 
                                                            tag_meta_data$lat[i]), 
                                                 point2 = c(receiver_data$lon[receiver_data$station_name == 'Range Test - June 2014 - Diamond Head 1m'][1], 
                                                            receiver_data$lat[receiver_data$station_name == 'Range Test - June 2014 - Diamond Head 1m'][1]))))
      }
      unique(tag_meta_data$distance)
      # 0 199 399 578 766 959
  
    ### Removing any other receivers in the database
      receiver_1m = 123736 # serial number of receiver in 1 m depth
      receiver_30m = 123732 # serial number of receiver in 30 m depth
      vue_data = vue_data[which(vue_data$receiver %in% c(receiver_1m, receiver_30m)), ]
    
    ### Removing detections prior to experiment (occurred durring experiment set up on boat) and determining an end to the experiment.
      start_date = as.POSIXct('2014-06-07 8:00:00', tz = "HST")
      # "2014-06-07 08:00:00 HST"
      end_date = as.POSIXct("2014-06-26 05:00:00", format = "%Y-%m-%d %H:%M:%S")
      # "2014-06-26 05:00:00 HST"
      vue_data = vue_data[which(vue_data$datetime >= start_date & vue_data$datetime < end_date), ]
  
    ### Rounding off of final partial hour to account for transmissions received while gear was recovered
      vue_data = vue_data[which(vue_data$datetime >= ceiling_date(min(vue_data$datetime), unit = 'hour') & vue_data$datetime < floor_date(max(vue_data$datetime), unit = 'hour')), ]
      range(vue_data$datetime)
        # "2014-06-07 09:00:00 HST" "2014-06-26 03:59:00 HST"
  
      ## How many total detections occurred durring the course of the experiment? (includes tags not part of range test)
        detections_all = dim(vue_data)[1]
          # 129622
  
    ### Removing tags not in experiment. This could be a tagged fish that swam by or a false detection
      tags_0m    = c(18236, 18237)
      tags_200m  = c(18238, 18239)
      tags_400m  = c(18240, 18241)
      tags_600m  = c(18242, 18243)
      tags_800m  = c(18244, 18245)
      tags_1000m = c(18246, 18247)
      tag_ids = c(tags_0m, tags_200m, tags_400m, tags_600m, tags_800m, tags_1000m) 
      vue_data = vue_data[as.numeric(levels(vue_data$tag_id))[vue_data$tag_id]
                          %in% tag_ids, ] 
    
      ## How many detections were from tags that were part of the experiment?
        detections_experiment = dim(vue_data)[1]
          # 128178
        detections_experiment / detections_all * 100
          # 98.88599 %
    
      ## How many detections were from tags that were not part of the experiment?
        detections_other = detections_all - detections_experiment
          # 1444
        detections_other / detections_all * 100
          # 1.114008
        
    ### Assigning Lon Lat positions to vue_data
        vue_data = clean_vue_lat_lon(vue_data_df = vue_data, 
                                     receiver_data_df = receiver_data)
    ### Getting estimated distances between receivers and tags based on deployment coordinates
    for (i in 1:length(tag_meta_data$lon)){
      tag_meta_data$distance[i] = lldist(point1 = c(unique(vue_data$lon)[1], 
                                                    unique(vue_data$lat)[1]),
                                         point2 = c((tag_meta_data$lon)[i],
                                                    (tag_meta_data$lat)[i])) *
        1000 # m/km
    }
      round(unique(tag_meta_data$distance))
        # 0 199 399 578 766 959
  
  #### Hourly Detection Data Analysis ----
    ### Separating data by tag, receiver, and hour bin
    ## First assign each datum to an date and hour bin
      vue_data$hour_bin = floor_date(vue_data$datetime, unit = "hour")
    ## Then loop through combinations of date/hour, tag id, and receiver to get the number of detections from a tag at a receiver each hour
      detection_df_1 = data.frame()
      registerDoParallel(cores = n_cores)
      detection_df_1 = foreach(b = c(1:length(unique(vue_data$hour_bin))), .combine = rbind) %:% 
        foreach(i = c(1:length(unique(vue_data$tag_id))), .combine = rbind) %:% 
        foreach(r = c(1:length(unique(vue_data$receiver))), .combine = rbind) %dopar%{
          filtered = filter(vue_data, hour_bin == unique(vue_data$hour_bin)[b], 
                            tag_id == unique(vue_data$tag_id)[i],
                            receiver == unique(vue_data$receiver)[r])
          write_line = cbind(as.character(unique(vue_data$hour_bin))[b],
                             as.character(unique(vue_data$tag_id))[i], 
                             as.character(unique(vue_data$receiver))[r], 
                             dim(filtered)[1])
          return(write_line)
        }
      ## Cleaning detection_df_1
      detection_df_1 = as.data.frame(detection_df_1)
      colnames(detection_df_1) = c('hour_bin', 'tag_id', 'receiver', 'detections')
      detection_df_1$detections = as.numeric(as.character(detection_df_1$detections))
        # dim(detection_df_1)
          # 10824     4
      
    ### Combining detection dataframe with distance, bottom depth, height condition, lat, and lon tag_meta_data
      detection_df_1 = merge(detection_df_1, tag_meta_data, 
                          by.x = colnames(detection_df_1) == 'tag_id', 
                          by.y = colnames(tag_meta_data) == 'tag_id')  
      detection_df_1$distance = detection_df_1$distance
      detection_df_1$height_off_bottom = as.factor(detection_df_1$height_off_bottom)
      detection_df_1$recovery_rate = detection_df_1$detections / 60
      detection_df_1$day = as.factor(strftime(detection_df_1$hour_bin, format = "%Y-%m-%d"))
      detection_df_1$time = as.factor(strftime(detection_df_1$hour_bin, format = "%H:%M:%S"))
      colnames(detection_df_1)[colnames(detection_df_1) == 'height_off_bottom'] = "height_of_tag_off_bottom"
      detection_df_1$hour_bin = as.POSIXct(detection_df_1$hour_bin, format = "%Y-%m-%d %H:%M:%S")
      
      
    ### Combining detection data with wind speed, and wind gust data
        detection_df_1 = merge(detection_df_1, wspd_by_hour,
                             by.x = colnames(detection_df_1) == 'hour_bin',
                             by.y = colnames(wspd_by_hour) == 'hourly')
        detection_df_1 = merge(detection_df_1, gst_by_hour,
                             by.x = colnames(detection_df_1) == 'hour_bin',
                             by.y = colnames(gst_by_hour) == 'hourly')
        detection_df_1 = merge(detection_df_1, tide_data,
                             by.x = colnames(detection_df_1) == 'hour_bin',
                             by.y = colnames(tide_data) == 'hour_bin')
  
        detection_df_1$hour_bin = as.factor(detection_df_1$hour_bin)
  
    ### Assigning diurnal period to detections based around 12 hour time bins. Before 6am or after 6pm considered night, between 6am and 6pm considered day
      detection_df_1$day_night = 'Night'
      for(i in 1:length(detection_df_1$hour_bin)){
        if(hour(detection_df_1$hour_bin[i]) < 18 & hour(detection_df_1$hour_bin[i]) > 6){
          detection_df_1$day_night[i] = 'Day'
        }
      }
      detection_df_1$day_night = as.factor(detection_df_1$day_night)
      
    ### Assigning receiver height
      detection_df_1$height_of_receiver_off_bottom = NULL
      detection_df_1$height_of_receiver_off_bottom[detection_df_1$receiver == receiver_1m] = '1'
      detection_df_1$height_of_receiver_off_bottom[detection_df_1$receiver == receiver_30m] = '30'
      detection_df_1$height_of_receiver_off_bottom = as.factor(detection_df_1$height_of_receiver_off_bottom)
    
      ### Determining recovery rate based on the number of detections logged and an average of 60 transmissions per tag per hour
      detection_df_1$recovery_rate = detection_df_1$detections / 60
      # dim(detection_df_1)
        # 10824    26
  #### Statistical Analysis - Modeling Detection Probability ----
    
  ### Setting Model Parameters
  alpha = 0.05
  transmissions_per_hour = 60
  detection_threshold = (alpha * transmissions_per_hour)
    # 3
  
  ### Fitting a GAM model 
    global.gam_1 = gam( formula = detections ~ s(distance, k = 6) + s(day_night, bs = 're') + height_of_tag_off_bottom + height_of_receiver_off_bottom + s(direction, bs = "re") + s(mean_wspd, bs = "re") + s(mean_gst, bs = "re") + s(water_level, bs = "re"),
                  data = detection_df_1, keepData = TRUE, family = poisson(link = 'log'),  na.action = "na.fail")
    global_gam.summary_1 = summary(global.gam_1)
    
    ## R sqr value from GAM
      global_gam.summary_1$r.sq
        # r.sq = 0.6465411
     
    ## Checking GAM smoother terms are appropriate
      gam.check(global.gam_1)

  ### Using Dredge function to compare this GAM to all possible combinations of variables
      ## exporting mod.gam and data to cluster for using pdredge function
      clusterExport(clust, c('global.gam_1', 'detection_df_1'))
      mod.dredged_1 = pdredge(global.gam_1, cluster = clust)
      
      ### Comparing predictions for various canadate models from dredge that are within delta 2 of the lowest AICc
      candidate_models_1 = get.models(mod.dredged_1, subset = delta <= 2)
        # length(candidate_models_1)
          # 8
      
      #### Making Figures and Tables ----
      ## Setting up repository for results
      table_1 = data.frame(NULL)
      
      ## Looping through different combinations of predictor variables
      for(time_of_day in unique(detection_df_1$day_night)){
        for(receiver_height in as.numeric(levels(unique(detection_df_1$height_of_receiver_off_bottom))[unique(detection_df_1$height_of_receiver_off_bottom)])){
          for(tag_height in as.numeric(levels(unique(detection_df_1$height_of_tag_off_bottom))[unique(detection_df_1$height_of_tag_off_bottom)])){
            for(tide_direction in unique(detection_df_1$direction)){

      
      ## A Master list of all predictor variables from global model to be used for predicting with candidate models
                ## Updated with values from loops
        var_predictors = list(
          day_night = time_of_day,
          height_of_tag_off_bottom = tag_height,
          height_of_receiver_off_bottom = receiver_height,
          mean_wspd = median(detection_df_1$mean_wspd),
          mean_gst = median(detection_df_1$mean_gst),
          direction = tide_direction,
          water_level = median(detection_df_1$water_level)
        )
        
      ## Setting up output dataframes for summary statistics and predictions from candidate models
      candidate_model_summary_1 = as.data.frame(NULL)
      candidate_model_predictions_1 = list(NULL)

      ## Looping through candidate models
      for(i in 1:length(candidate_models_1)){
        candidate_model_id = paste('model', names(candidate_models_1)[i], sep = '_')
        candidate_model = candidate_models_1[[i]]
        
        ## Subsetting terms from master list of predictors from global model if they appear as model terms in the candidate model 
        candidate_model_terms = attr(candidate_model$terms, which = 'term.labels')
        new_mod_data = var_predictors[names(var_predictors) %in% candidate_model_terms]
        
        ### Predicting detection rates using the candidate model under evaluation
        predicted_rates = c()
        predicted_error_fits.fit = c()
        predicted_error_fits.se = c()
        for(dist in 0:1000){
          new_mod_data$distance = dist
          predicted_rates = c(predicted_rates, predict(candidate_model, newdata = new_mod_data, type = "response")[[1]])
          predicted_error_fits.fit = c(predicted_error_fits.fit, predict(candidate_model, newdata = new_mod_data, type = "response", se.fit = TRUE)$fit[[1]])
          predicted_error_fits.se = c(predicted_error_fits.se, predict(candidate_model, newdata = new_mod_data, type = "response", se.fit = TRUE)$se.fit[[1]])
        }
        
        ## Saving model predictions
        model_predictions = list()
        model_predictions$predicted_rates = predicted_rates
        model_predictions$predicted_error_fits.fit = predicted_error_fits.fit
        model_predictions$predicted_error_fits.se = predicted_error_fits.se
        candidate_model_predictions_1[[i]] = model_predictions
        
        ### Summary Stats
        ## Determining the average maximum detection radius
        ave_max_distance = 500+(which(abs(predicted_rates[500:1000] - detection_threshold) == min(abs(predicted_rates[500:1000] - detection_threshold))))-1 #subtract 1 because predictions start at 0 but indexing starts at 1 1
        
        ## Determining CPDI Extent
        #cpdi_extent = which.max(round(predicted_rates, digits = 0))-1 # subtract 1 because predictions start at 0, while indexing starts at 1
        ## Changing our CPDI Criterion
        max_rate_index = which.max(predicted_rates)
        max_rate_minus_se = predicted_rates[max_rate_index] - predicted_error_fits.se[max_rate_index]
        all_rates_plus_se = predicted_rates[0:max_rate_index] + predicted_error_fits.se[0:max_rate_index]
        cpdi_extent = which.min(abs(max_rate_minus_se - all_rates_plus_se)) - 1 #  subtract 1 because predictions start at 0, while indexing starts at 1
        
        ## Determining the model's R^2 value
        r.sq = summary(candidate_model)$r.sq
        
        ## Determinning deviance explained by the model
        dev.exp = summary(candidate_model)$dev.expl
        
        ## Saving summary stats to to model summary dataframe
         candidate_model_summary_1 = rbind(candidate_model_summary_1, cbind(candidate_model_id, paste(candidate_model_terms, sep = ' ', collapse = ' '), r.sq, dev.exp, candidate_model$aic, ave_max_distance, cpdi_extent))
      }
      colnames(candidate_model_summary_1) = c('model_id', 'model_terms', 'r.sq', 'dev.expl', 'aic', 'ave_max_distance', 'cpdi_extent')
      names(candidate_model_predictions_1) = as.character(candidate_model_summary_1$model_id)
      
    ## R sq range from candidate models 
      rsq = fivenum(as.numeric(as.character(candidate_model_summary_1$r.sq)))
        # 0.6465015 0.6465026 0.6465209 0.6465408 0.6465411
      
    ## Deviance explained by candidate models
      dev_explained = fivenum(as.numeric(as.character(candidate_model_summary_1$dev.expl)))
      
    ## Average maximum detection radius
      amdr = fivenum(as.numeric(as.character(candidate_model_summary_1$ave_max_distance)))

    ## CPDI extent from candidate models
      cpdi_extent = fivenum(as.numeric(as.character(candidate_model_summary_1$cpdi_extent)))
  
  ### Running Mechanistic CPDI model for receiver position
       cpdi_model = predict_cpdi_interference(bottom_depth = 300, 
                                           ave_max_detection_radius = amdr[3], 
                                           receiver_depth = (300 - receiver_height), 
                                           speed_of_sound = 1530, 
                                           max_horizontal_dist = 1000, 
                                           evaluation_interval = 1,
                                           blanking_interval = .260,
                                           plot = FALSE)
       ## Getting CPDI prediction from model
       cpdi_prediction = min(which(cpdi_model[(300 - tag_height), ] == 1)) - 1 # because distances are indexed starting at 1 and not 0
       print(cpdi_prediction)
       ## Writing output of all this to table
       print(cbind(receiver_height, tag_height, tide_direction, time_of_day, paste(amdr, collapse =", "), paste(cpdi_extent, collapse =", "), cpdi_prediction))
       table_1 = rbind(table_1,  cbind(receiver_height, tag_height, tide_direction, time_of_day, paste(amdr, collapse =", "), paste(cpdi_extent, collapse =", "), cpdi_prediction))

       #### Plotting Mechanistic Model Prediction and GAM Fit prediction
       ## Setting directory to figure directory
       setwd(figure_dir)
       ## Subsetting data 
       subset_prediction_data = detection_df_1[which(detection_df_1$height_of_receiver_off_bottom == receiver_height & detection_df_1$height_of_tag_off_bottom == tag_height & detection_df_1$direction == tide_direction & detection_df_1$day_night == time_of_day), ]
       
       ### Creating Figure
       image_name = paste('DWRT-RH', receiver_height, '-TH', tag_height, '-TD', tide_direction, '-TOD', time_of_day, '.png', sep = "")
       png(filename = image_name, width = 1000, height = 500)
       par(mfrow = c(1,2), oma = c(0, 0, 3, 0))
       plot_heat_map(cpdi_model, save = FALSE, save_description = parameter_description_for_figure_name, main = "Mechanistic Model Prediction", compress_x_labels = 100, compress_y_labels = 50)
       
       ## Creating confidence intervals from predicted error fits
       upper_ci = predicted_rates + (2 * predicted_error_fits.se)
       lower_ci = predicted_rates - (2 * predicted_error_fits.se)
       
       ## Converting detections to recovery rate
       recovery_rates = predicted_rates / 60
       
       ## Plotting Empty Model
       plot(x = subset_prediction_data$distance, y = subset_prediction_data$recovery_rate,  
            ylim=c(0,1), 
            main = 'GAM Criteron Estimation',
            xlab = 'Distance Between Tag and Receiver (m)', ylab = '% Transmissions Detected', 
            col = 'black',
            pch = 19,
            cex = .25
           )
       
       ## Looping through model fits
       for(r in 1:length(candidate_model_predictions_1)){
         predicted_recovery_rate = (candidate_model_predictions_1[[r]]$predicted_rates)/60
         lines(x = 0:1000 ,y = predicted_recovery_rate)
       }
       
       ## Plotting individual data points
       points(x = subset_prediction_data$distance, 
              y = subset_prediction_data$recovery_rate,
              pch = 19, cex = .25, col = 'black')

       ## Adding average maximum distance text
       max_distance = 500+(which(abs(round(predicted_rates[500:1000]) - detection_threshold) == min(abs(round(predicted_rates[500:1000]) - detection_threshold))))-1 #subtract 1 because predictions start at 0, not 1
       max_distance_lower_ci = 500+(which(abs(lower_ci[500:1000] - detection_threshold) == min(abs(lower_ci[500:1000] - detection_threshold)))) # subtract 1 because predictions start at 0, not 1
       max_distance_upper_ci = 500+(which(abs(upper_ci[500:1000] - detection_threshold) == min(abs(upper_ci[500:1000] - detection_threshold)))) # subtract 1 because predictions start at 0, not 1
       
       ## Adding AMDR to plot
       points(x = amdr[3], y = .05, pch = 8)
       text(x = max_distance +50, y = .15, labels = paste('AMDR \n', max_distance-1, 'm'), col = 'black', cex = .75)
       
       ## Adding CPDI to plot
       if(cpdi_extent[3] != 0){
         points(x = cpdi_extent[3], y = predicted_rates[cpdi_extent[3]], pch = 4)
         text(x = cpdi_extent[3], y = max(recovery_rates) + .1, labels = paste('CPDI Extent \n ', cpdi_extent[3], 'm'), cex = .75)
       }
       
       mtext('CPDI Predictions for Deep Water Ranging Experiment \n ', font = 2,outer = TRUE)
       mtext(paste(' \n Receiver Height =', receiver_height, 'm, Tag Height =', tag_height, 'm, Tide Direction =', tide_direction, 'Diurnal Period =', time_of_day),outer = TRUE)
       dev.off()
       # beep(1)
            }
          }
        }
      }
      
      ## Saving table_1
      colnames(table_1) = c('Receiver Height (m)', 'Transmitter Height (m)', 'Tide Direction', 'Diurnal Period', 'Average Maximum Detection Radius (m)', 'CPDI Extent From GAM (m)', 'CPDI Prediction from Model (m)')
      setwd(results_dir)
      write.csv(table_1, 'CPDI_TABLE_1.csv')
 
  #### Analysis Cleanup -----
    ### Saving workspace in results folder
    setwd(results_dir)
    save.image(file = 'Deep Water Range Test Results.R')

###### COMPONENT 1: Shallow Water Range Test ----

  #### Loading In and Cleaning Data Files ----
  setwd(data_dir)

  ### Loading Receiver Data
  receiver_data = load_receiver(filename = 'DEPLOYMENT_RECOVERY_LOG.csv')
    # dim(receiver_data)
      # 217  28
  
  ### Loading VUE data
  vue_data = load_vemco('sand_island_range_test_nov_dec_2014.csv')
    # dim(vue_data)
      # 426181     10
  
  ### Importing Windspeed Data from from NOAA Honolulu station Station ID 1612340
  # http://www.ndbc.noaa.gov/view_text_file.php?filename=oouh1h2015.txt.gz&dir=data/historical/stdmet/
  # parent: http://www.ndbc.noaa.gov/station_history.php?station=oouh1
  # Data dates range between dates 2014-01-01 00:00:00 and 2014-12-31 23:54:00
  # with the following format: 
  # YY  MM DD hh mm WDIR WSPD GST  WVHT   DPD   APD MWD   PRES  ATMP  WTMP  DEWP  VIS  TIDE
  # with the following units:   
  # yr  mo dy hr mn degT m/s  m/s     m   sec   sec degT   hPa  degC  degC  degC   mi    ft
    wind_data = as.data.frame(read.table("oouh1h2014.txt"), header = TRUE, sep = " ")
    #  dim(wind_data)
      # 85864    18
    colnames(wind_data) = c("YY",  "MM", "DD", "hh", "mm", "WDIR", "WSPD", "GST",  "WVHT",   "DPD",   "APD", "MWD",   "PRES",  "ATMP",  "WTMP",  "DEWP",  "VIS",  "TIDE")
  ### Convert dates and times to POSIXct format. (Station data time is in local (UTC) time by default)
    wind_data$datetime = as.POSIXct(paste(wind_data$YY, "-", wind_data$MM, "-", wind_data$DD, " ", wind_data$hh, ":", wind_data$mm, sep = ""), format = "%Y-%m-%d %H:%M", tz = "GMT")
  ### Convert datetime to HST
    wind_data$datetime = strftime(wind_data$datetime, format = "%Y-%m-%d %H:%M")
    wind_data$hourly = strftime(wind_data$datetime, format = "%Y-%m-%d %H")

  ### Grouping windspeed data into hourly means (mean_wspd)
    wind_data_grouped = group_by(wind_data, hourly)
    wspd_by_hour = summarize(wind_data_grouped, mean_wspd = mean(WSPD))
    wspd_by_hour$hourly = as.POSIXct(wspd_by_hour$hourly, format = "%Y-%m-%d %H")

  ### Grouping windgust data into hourly means
    gst_by_hour = summarize(wind_data_grouped, mean_gst = mean(GST))
    gst_by_hour$hourly = as.POSIXct(gst_by_hour$hourly, format = "%Y-%m-%d %H")


  ### Importing tide data from: NOAA Honolulu station, accessed 27 Jan 2017 
  # http://tidesandcurrents.noaa.gov/waterlevels.html?id=1612340&units=standard&bdate=20110930&edate=20100930&timezone=LST&datum=MLLW&interval=h&action=## Meta data available here: 
  # Data accessed for dates ranging between 2014-09-30 00:00:00 HST and 2015-09-30 13:00:00 HST
  # Data is already in HST
    tide_data = read.csv('noaa tide data 214-2015.csv')
      # dim(tide_data)
        #  8784    5
    colnames(tide_data) = c("hour_bin", "water_level", 'sigma', 'I', "L")
    tide_data$hour_bin = as.POSIXct(tide_data$hour_bin, format = "%Y-%m-%d %H:%M")
  
  ### Determining if tide was going in or out.
  ## First assume all data is headed in
    tide_data$direction = "in"
  ## Then loop through data. If current water level is less than previous water level, tide is going out.
    for(i in 2:length(tide_data$direction)){
      if(tide_data$water_level[i-1] > tide_data$water_level[i]){
        tide_data$direction[i] = "out"
      }
    }
    tide_data$direction = as.factor(tide_data$direction)
    
  ### Importing Tag Deployment Meta Data File
  tag_meta_data = read.csv('Range Test Nov 2014 - Tag Meta Data Locations and Depth.csv')
    # 18  9
  ### Converting Lat Lons from degree minutes to decimal degrees
    tag_meta_data$lat = convert_lat_lon(tag_meta_data$lat_deg, tag_meta_data$lat_min)
    tag_meta_data$lon = convert_lat_lon(tag_meta_data$lon_deg, tag_meta_data$lon_min)

  ### Determining distance of tag from receiver string using lon and lat waypoints from gps
    for (i in 1:length(tag_meta_data$distance)){
      tag_meta_data$distance[i] = round(1000*(lldist(point1 = c(tag_meta_data$lon[i], 
                                                          tag_meta_data$lat[i]), 
                                               point2 = c(receiver_data$lon[receiver_data$station_name == 'Range Test - Nov 2014 - Sand Island 1m'][1], 
                                                          receiver_data$lat[receiver_data$station_name == 'Range Test - Nov 2014 - Sand Island 1m'][1]))))
    }
   unique(tag_meta_data$distance)
      # 0   75  150  300  600 1200

  ### Removing detections prior to experiment (occurred durring experiment set up on boat) and determining an end to the experiment.
    start_date = as.POSIXct("2014-11-21 10:15:00 HST")
    end_date = as.POSIXct("2014-12-02 07:22:00 HST")
    vue_data = vue_data[which(vue_data$datetime >= start_date & vue_data$datetime < end_date), ]
   
  ### Rounding off of final partial hour to account for transmissions received while gear was recovered
    vue_data = vue_data[which(vue_data$datetime >= ceiling_date(min(vue_data$datetime), unit = 'hour') & vue_data$datetime < floor_date(max(vue_data$datetime), unit = 'hour')), ]
    range(vue_data$datetime)
      # "2015-03-17 19:00:23 HST" "2015-03-25 10:58:53 HST"
      # dim(vue_data)
        # 423384     10


  ### Grouping receivers by height condition (m of sea floor)
    rec_1m  = c(103911, 110298, 110308)
    rec_7.5m = c(102200, 123736, 123732) 
    rec_15m = c(123733, 104543, 123734)

  ## How many total detections occurred durring the course of the experiment?
    detections_all = dim(vue_data)[1]
      # 423384

  ### Removing tags not in experiment. This could be a tagged fish that swam by or a false detection
      tags_0m    = c(18255, 18257, 18256)
      tags_75m  = c(18260, 18273, 18270)
      tags_150m  = c(18265, 18259, 18269)
      tags_300m  = c(18262, 18258, 18271)
      tags_600m  = c(18261, 18275, 18274)
      tags_1200m = c(18272, 18268, 18263)
      tag_ids = c(tags_0m, tags_75m, tags_150m, tags_300m, tags_600m, tags_1200m) 
      vue_data = vue_data[as.numeric(levels(vue_data$tag_id))[vue_data$tag_id]
                          %in% tag_ids, ] 
  
    ## How many detections were from tags that were part of the experiment?
      detections_experiment = dim(vue_data)[1]
        # Total detections of experimental tags = 421342
      detections_experiment.percent = detections_experiment / detections_all * 100
        # 99.5177 %
  
    ## How many detections were from tags that were not part of the experiment?
      detections_other = detections_all - detections_experiment
        # Total detections from other tags = 2042
      detections_other.percent = detections_other / detections_all * 100
        # 0.4823045 %
  
  ## Assigning Lon Lat positions to detections
  vue_data = clean_vue_lat_lon(vue_data_df = vue_data, 
                               receiver_data_df = receiver_data)
  
  ## Getting estimated distances between receivers and tags based on deployment coordinates
  for (i in 1:length(tag_meta_data$lon)){
    tag_meta_data$distance[i] = lldist(point1 = c(unique(vue_data$lon)[1], 
                                                  unique(vue_data$lat)[1]),
                                       point2 = c((tag_meta_data$lon)[i],
                                                  (tag_meta_data$lat)[i])) *
      1000 # m/km
  }
  round(unique(tag_meta_data$distance))
  # Distances are: 0   75  150  300  600 1200

  #### Hourly Detection Data Analysis ----
  ### Binning data by tag, receiver, and hour bin
  ## First assign each datum to an date and hour bin
    vue_data$hour_bin = floor_date(vue_data$datetime, unit = "hour")

  ## Then loop through combinations of date/hour, tag id, and receiver to get the number of detections from a tag at a receiver each hour
    detection_df_2 = data.frame()
    registerDoParallel(cores = n_cores)
    detection_df_2 = foreach(b = c(1:length(unique(vue_data$hour_bin))), .combine = rbind) %:% 
      foreach(i = c(1:length(unique(vue_data$tag_id))), .combine = rbind) %:% 
      foreach(r = c(1:length(unique(vue_data$receiver))), .combine = rbind) %dopar%{
        filtered = filter(vue_data, hour_bin == unique(vue_data$hour_bin)[b], 
                          tag_id == unique(vue_data$tag_id)[i],
                          receiver == unique(vue_data$receiver)[r])
        write_line = cbind(as.character(unique(vue_data$hour_bin))[b],
                           as.character(unique(vue_data$tag_id))[i], 
                           as.character(unique(vue_data$receiver))[r], 
                           dim(filtered)[1])
        return(write_line)
      }
    ## Cleaning detection_df_2
    detection_df_2 = as.data.frame(detection_df_2)
    colnames(detection_df_2) = c('hour_bin', 'tag_id', 'receiver', 'detections')
      # dim(detection_df_2)
        # 32760     4
    detection_df_2$detections = as.numeric(as.character(detection_df_2$detections))
    detection_df_2$day = as.factor(strftime(detection_df_2$hour_bin, format = "%Y-%m-%d"))
    detection_df_2$time = as.factor(strftime(detection_df_2$hour_bin, format = "%H:%M:%S"))
    detection_df_2$height_of_tag_off_bottom = 7.5
    detection_df_2$height_of_tag_off_bottom = as.factor(detection_df_2$height_of_tag_off_bottom)
    detection_df_2$hour_bin = as.POSIXct(detection_df_2$hour_bin, format = "%Y-%m-%d %H:%M:%S")
  
  
  ### Combining detection dataframe with distance, bottom depth, height condition, lat, and lon tag_meta_data
    detection_df_2 = merge(detection_df_2, tag_meta_data, 
                        by.x = colnames(detection_df_2) == 'tag_id', 
                        by.y = colnames(tag_meta_data) == 'tag_id')  

  ## Combining detection data with wind speed, and wind gust data
    detection_df_2 = merge(detection_df_2, wspd_by_hour,
                         by.x = colnames(detection_df_2) == 'hour_bin',
                         by.y = colnames(wspd_by_hour) == 'hourly')
    detection_df_2 = merge(detection_df_2, gst_by_hour,
                         by.x = colnames(detection_df_2) == 'hour_bin',
                         by.y = colnames(gst_by_hour) == 'hourly')
    detection_df_2 = merge(detection_df_2, tide_data,
                         by.x = colnames(detection_df_2) == 'hour_bin',
                         by.y = colnames(tide_data) == 'hour_bin')
    
    detection_df_2$hour_bin = as.factor(detection_df_2$hour_bin)
    
  ### Assigning Receivers to a height condition (height of sea floor)
    detection_df_2$height_of_receiver_off_bottom = NA
    detection_df_2$height_of_receiver_off_bottom[which(detection_df_2$receiver %in% rec_1m)] = 1
    detection_df_2$height_of_receiver_off_bottom[which(detection_df_2$receiver %in% rec_7.5m)] = 7.5
    detection_df_2$height_of_receiver_off_bottom[which(detection_df_2$receiver %in% rec_15m)] = 15
    detection_df_2$height_of_receiver_off_bottom = as.factor(detection_df_2$height_of_receiver_off_bottom)

  ### Assigning diurnal period to detections based around 12 hour time bins. Before 6am or after 6pm considered night, between 6am and 6pm considered day
    detection_df_2$day_night = 'night'
    for(i in 1:length(detection_df_2$hour_bin)){
      if(hour(detection_df_2$hour_bin[i]) < 18 & hour(detection_df_2$hour_bin[i]) > 6){
        detection_df_2$day_night[i] = 'day'
      }
    }
    detection_df_2$day_night = as.factor(detection_df_2$day_night)
    
  ### Determining recovery rate based on the number of detections logged and an average of 60 transmissions per tag per hour
    detection_df_2$recovery_rate = detection_df_2$detections / 60
    # dim(detection_df_2)
      # 32760    27
    
    
  #### Statistical Analysis - Modeling Detection Probability ----

  ### Setting Model Parameters
    alpha = 0.05
    transmissions_per_hour = 60
    detection_threshold = (alpha * transmissions_per_hour)
      # 3
    
  ### Fitting a GAM model 
    global.gam_2 = gam(formula = detections ~ s(distance, k = 5) + height_of_receiver_off_bottom + s(direction, bs = "re") + s(mean_wspd, bs = "re") + s(mean_gst, bs = "re") + s(water_level, bs = "re") + s(day_night, bs = "re"),  # + s(receiver, bs = "re"),
                  data = detection_df_2, family = poisson(link = 'log'),  na.action = "na.fail")
    gam.summary_2 = summary(global.gam_2)
    
    ## R sqr value from gam
      gam.summary_2$r.sq
        # r.sq = 0.6870176

    ## Checking GAM smoother terms are appropriate
      gam.check(global.gam_2)

    ### Using Dredge function to compare this GAM to all possible combinations of variables
      ## Exporting mod.gam and data to cluster for using pdredge function
        clusterExport(clust, c('global.gam_2', 'detection_df_2'))
        mod.dredged_2 = pdredge(global.gam_2, cluster = clust)
        
        ### Comparing predictions for various canadate models from dredge that are within delta 2 of the lowest AICc
        candidate_models_2 = get.models(mod.dredged_2, subset = delta <= 2)
        table_2 = data.frame(NULL)
        
        ## Looping through different combinations of predictor variables
        for(time_of_day in unique(detection_df_2$day_night)){
          for(receiver_height in as.numeric(levels(unique(detection_df_2$height_of_receiver_off_bottom))[unique(detection_df_2$height_of_receiver_off_bottom)])){
              for(tide_direction in unique(detection_df_2$direction)){
        
        ## A Master list of all predictor variables from global model to be used for predicting with candidate models
        var_predictors = list(
          day_night = time_of_day,
          height_of_receiver_off_bottom = receiver_height,
          mean_wspd = median(detection_df_2$mean_wspd),
          mean_gst = median(detection_df_2$mean_gst),
          direction = tide_direction,
          water_level = median(detection_df_2$water_level)
        )
      
        ## Setting up output dataframes for summary statistics and predictions from candidate models
        candidate_model_summary_2 = as.data.frame(NULL)
        candidate_model_predictions_2 = list()
        
        ## Looping through candidate models
        for(i in 1:length(candidate_models_2)){
          candidate_model_id = paste('model', names(candidate_models_2)[i], sep = '_')
          candidate_model = candidate_models_2[[i]]
          
          ## Subsetting terms from master list of predictors from global model if they appear as model terms in the candidate model 
          candidate_model_terms = attr(candidate_model$terms, which = 'term.labels')
          new_mod_data = var_predictors[names(var_predictors) %in% candidate_model_terms]
          
          ### Predicting detection rates using the candidate model under evaluation
          predicted_rates = c()
          predicted_error_fits.fit = c()
          predicted_error_fits.se = c()
          for(dist in 0:1200){
            new_mod_data$distance = dist
            predicted_rates = c(predicted_rates, predict(candidate_model, newdata = new_mod_data, type = "response")[[1]])
            predicted_error_fits.fit = c(predicted_error_fits.fit, predict(candidate_model, newdata = new_mod_data, type = "response", se.fit = TRUE)$fit[[1]])
            predicted_error_fits.se = c(predicted_error_fits.se, predict(candidate_model, newdata = new_mod_data, type = "response", se.fit = TRUE)$se.fit[[1]])
          }
          
          ## Saving model predictions
          model_predictions = list()
          model_predictions$predicted_rates = predicted_rates
          model_predictions$predicted_error_fits.fit = predicted_error_fits.fit
          model_predictions$predicted_error_fits.se = predicted_error_fits.se
          candidate_model_predictions_2[[i]] = model_predictions
          
          ### Summary Stats
          ## Determining the average maximum detection radius
          ave_max_distance = which(abs(predicted_rates - detection_threshold) == min(abs(predicted_rates - detection_threshold)))-1 #subtract 1 because predictions start at 0, not 1
          
          ## Determining CPDI Extent
          #cpdi_extent = which.max(round(predicted_rates, digits = 0))-1 # subtract 1 because predictions start at 0, while indexing starts at 1
          ## Changing our CPDI Criterion
          max_rate_index = which.max(predicted_rates)
          max_rate_minus_se = predicted_rates[max_rate_index] - predicted_error_fits.se[max_rate_index]
          all_rates_plus_se = predicted_rates[0:max_rate_index] + predicted_error_fits.se[0:max_rate_index]
          cpdi_extent = which.min(abs(max_rate_minus_se - all_rates_plus_se)) - 1 #  subtract 1 because predictions start at 0, while indexing starts at 1
          
          
          ## Determining difference between CPDI Extent and 0
          cpdi_extent - model_predictions$predicted_rates
          
          ## Determining the model's R^2 value
          r.sq = summary(candidate_model)$r.sq
          
          ## Determining the deviance explained for the model
          dev.explained = summary(candidate_model)$dev.expl
          
          ## Saving summary stats to to model summary dataframe
          candidate_model_summary_2 = rbind(candidate_model_summary_2, cbind(as.character(candidate_model_id), paste(candidate_model_terms, sep = ' ', collapse = ' '), r.sq, dev.explained, candidate_model$aic, ave_max_distance, cpdi_extent))
        }
        colnames(candidate_model_summary_2) = c('model_id', 'model_terms', 'r.sq', 'dev.expl', 'aic', 'ave_max_distance', 'cpdi_extent')
        names(candidate_model_predictions_2) = as.character(candidate_model_summary_2$model_id)

        
    ### R sq range from candidate models 
      rsq = fivenum(as.numeric(as.character(candidate_model_summary_2$r.sq)))
      #  0.6883606 0.6883628 0.6883662 0.6883737 0.6883817
    
    ### Deviance explained from candidate models
      dev_explained = fivenum(as.numeric(as.character(candidate_model_summary_2$dev.expl)))
      # 0.7266961 0.7266961 0.7266962 0.7266962 0.7266963
    ### Average maximum detection radius
      amdr = fivenum(as.numeric(as.character(candidate_model_summary_2$ave_max_distance)))
        
    ### CPDI extent from candidate models
      cpdi_extent = fivenum(as.numeric(as.character(candidate_model_summary_2$cpdi_extent)))

    ### Running Mechanistic CPDI model for receiver position
      cpdi_model = predict_cpdi_interference(bottom_depth = 25, 
                                               ave_max_detection_radius = amdr[3], 
                                               receiver_depth = (25 - receiver_height), 
                                               speed_of_sound = 1530, 
                                               max_horizontal_dist = 1200, 
                                               blanking_interval = .260,
                                               evaluation_interval = 1)
      
      ## Getting CPDI prediction from model
      cpdi_prediction = min(which(cpdi_model[(25 - receiver_height), ] == 1))-1
      
      #### Plotting Mechanistic Model Prediction and GAM Fit prediction Figures
      
      ## Setting directory to output a figure of model
      setwd(figure_dir)
      
      ## Subsetting data to be only data used in fit
      subset_prediction_data = detection_df_2[which(detection_df_2$height_off_bottom == receiver_height & detection_df_2$direction == tide_direction & detection_df_2$day_night == time_of_day), ]
      
      ## Creating Figure
      image_name = paste('SWRT-RH', receiver_height, tide_direction, '-TOD', time_of_day, '.png', sep = "")
      # print(image_name)
      png(filename = image_name, width = 1000, height = 500)
      par(mfrow = c(1,2), oma = c(0, 0, 3, 0))
      plot_heat_map(cpdi_model, save = FALSE, save_description = parameter_description_for_figure_name, main = "Mechanistic Model Prediction", compress_x_labels = 100, compress_y_labels = 5)
      
      ### Creating confidence intervals from predicted error fits
      upper_ci = predicted_rates + (2 * predicted_error_fits.se)
      lower_ci = predicted_rates - (2 * predicted_error_fits.se)
      
      ### Converting detections to recovery rate
      recovery_rates = predicted_rates / 60
      
      ## Plotting Model Fit
      plot(x = subset_prediction_data$distance, y = subset_prediction_data$recovery_rate,  
           ylim=c(0,1), xlim = c(0, 1200),
           main = 'GAM Criteron Estimation',
           xlab = 'Distance Between Tag and Receiver (m)', ylab = '% Transmissions Detected', 
           col = 'black',
           pch = 19,
           cex = .25
      )
      
      ## Looping through model fits
      for(r in 1:length(candidate_model_predictions_2)){
        predicted_recovery_rate = (candidate_model_predictions_2[[r]]$predicted_rates)/60
        lines(x = 0:1200 ,y = predicted_recovery_rate)
      }
      
      ## Plotting individual data points
      points(x = subset_prediction_data$distance, 
             y = subset_prediction_data$recovery_rate,
             pch = 19, cex = .25, col = 'black')
      
      ## Adding average maximum distance text
      max_distance = (which(abs(predicted_rates - detection_threshold) == min(abs(predicted_rates - detection_threshold))))-1 #subtract 1 because predictions start at 0, not 1
      max_distance_lower_ci = (which(abs(lower_ci - detection_threshold) == min(abs(lower_ci - detection_threshold))))-1 # subtract 1 because predictions start at 0, not 1
      max_distance_upper_ci = (which(abs(upper_ci - detection_threshold) == min(abs(upper_ci - detection_threshold))))-1 # subtract 1 because predictions start at 0, not 1
      
      ## Adding AMDR to plot
      points(x = amdr[3], y = .05, pch = 8)
      text(x = max_distance +50, y = .15, labels = paste('AMDR \n', max_distance-1, 'm'), col = 'black', cex = .75)
      
      ## Adding CPDI to plot
      if(cpdi_extent[3] != 0){
        points(x = cpdi_extent[3], predicted_rates[cpdi_extent[3]], pch = 4)
        text(x = cpdi_extent[3], y = max(recovery_rates) + .1, labels = paste('CPDI Extent \n ', cpdi_extent[3], 'm'), cex = .75)
      }
      
      mtext('CPDI Predictions for Shallow Water Ranging Experiment \n ', font = 2,outer = TRUE)
      mtext(paste(' \n Receiver Height =', receiver_height, 'm, Tag Height =', tag_height, 'm, Tide Direction =', tide_direction, 'Diurnal Period =', time_of_day),outer = TRUE)
      dev.off()
      
      
      ## Writing output of all this to table
      table_2 = rbind(table_2, cbind(receiver_height, tide_direction, time_of_day, paste(amdr, collapse =", "), paste(cpdi_extent, collapse =", "), cpdi_prediction))
      # beep(1)
              }
          }
        }
  
        ## Saving table_2
        colnames(table_2) = c('Receiver Height (m)', 'Tide Direction', 'Diurnal Period', 'Average Maximum Detection Radius (m)', 'CPDI Extent From GAM (m)', 'CPDI Prediction from Model (m)')
        setwd(results_dir)
        write.csv(table_2, 'CPDI_TABLE_2.csv')
        
  #### Analysis Cleanup -----
    ### Saving workspace in results folder
    setwd(results_dir)
    save.image(file = 'Shallow Water Range Test Results.R')
    
    
###### COMPONENT 3: Depth Dependent Validation Experiment ----
    
  #### Predicting CPDI / No CPDI for two different depth scenarios
   rec_50m =  predict_cpdi_interference(bottom_depth = 50,
                                ave_max_detection_radius = 846,
                                receiver_depth = 49,
                                speed_of_sound = 1530,
                                max_horizontal_dist = 50,
                                evaluation_interval = 1)
    plot_heat_map(rec_50m, save = TRUE, save_description = 'Component3_depth_dependent_50m.png')
    
    
   rec_215m =  predict_cpdi_interference(bottom_depth = 215,
                                ave_max_detection_radius = 846,
                                receiver_depth = 214,
                                speed_of_sound = 1530,
                                max_horizontal_dist = 50,
                                evaluation_interval = 1)
   plot_heat_map(rec_215m, save = TRUE, save_description = 'Component3_depth_dependent_215m.png')
   
   
   ## Because receiver for 215 m missed the mark, making sure predictions are the same for 212 m
   rec_212m =  predict_cpdi_interference(bottom_depth = 212,
                                           ave_max_detection_radius = 846,
                                           receiver_depth = 211,
                                           speed_of_sound = 1530,
                                           max_horizontal_dist = 50,
                                           evaluation_interval = 1)
   plot_heat_map(rec_212m, save = TRUE, save_description = 'Component3_depth_dependent_212m.png')
   
    
 ##### Evaluating experiment results
  #### Loading In and Cleaning Data Files ----
    setwd(data_dir)
  ### Loading Receiver Data
    receiver_data = load_receiver(filename = 'DEPLOYMENT_RECOVERY_LOG.csv')
    ### Loading VUE data
      vue_data = load_vemco(filename = 'VUE_Export_CPDI_Depth_Validation_Experiment_March_2015.csv')
  ### Loading in Receiver Meta Data Files
    metadata_212m = read.csv("VUE_Export_Rec_102202_metadata.csv")
    metadata_50m = read.csv("VUE_Export_Rec_110317_metadata.csv")

  
  ### Assigning receiver SNs and tag IDs to respective conditions
    receiver_50m = 110317 # serial number of receiver in 50 m depth
    receiver_212m = 102202 # serial number of receiver in 212 m depth
    tag_50m = 18275
    tag_212m = 18274
    tag_ids = c(tag_50m, tag_212m)

  ### Removing detections prior to deployment (occurred durring set up on boat)
    start_date = as.POSIXct('2015-03-17 17:40:00', tz = "HST")
    vue_data = vue_data[vue_data$datetime >= start_date, ]
    
  ### Removing detections after end of experiment
    ## Determining an end to the experiment -
    ## Receiver that was found floating off airport could have broken free at anytime. 
    ## Because tag attached to that receiver (18275) was detected at the 212 m receiver,
    ## The last time this tag was detected is a stand in for when the receiver broke free.
      end_date = min(vue_data$datetime[which(vue_data$receiver == receiver_212m & vue_data$tag_id == tag_50m)])
      vue_data = vue_data[vue_data$datetime < end_date, ]

    ## Removing detections before start of first full hour of test and after last full hour of test
      vue_data = vue_data[vue_data$datetime >= ceiling_date(min(vue_data$datetime), 
                                                            unit = "hour"), ]
      vue_data = vue_data[vue_data$datetime <= floor_date(max(vue_data$datetime), 
                                                          unit = "hour"), ]
      
  ## How many total detections of any tag occurred during the course of the experiment?  
    detections_all = dim(vue_data)[1]
      # 12382

  ### Removing detections of tags not associated with current experiment
    vue_data = vue_data[vue_data$tag_id %in% tag_ids, ]
  
  ## How many detections of only experiment tags?
    detections_experiment = dim(vue_data)[1]
      # 12381
    detections_experiment.percent = detections_experiment / detections_all * 100
      # 99.99192 %

  ## How many detections were from non-experiment tags?
    detections_other = detections_all - detections_experiment
      # 1
    detections_other.percent = detections_other / detections_all * 100
      # 0.00807624


  #### Hourly Detection Data Analysis----
  ### Binning Data by Hour
  ## Separating data by tag, receiver, and hour bin
  # First assign each datum to an date and hour bin
    vue_data$hour_bin = floor_date(vue_data$datetime, unit = "hour")
  # Then loop through combinations of date/hour, tag id, and receiver to get the number of detections from a tag at a receiver each hour
    detection_df_3 = data.frame()
    registerDoParallel(cores = n_cores)
    detection_df_3 = foreach(b = c(1:length(unique(vue_data$hour_bin))), .combine = rbind) %:% 
      foreach(r = c(1:length(unique(vue_data$receiver))), .combine = rbind) %dopar%{
        filtered = filter(vue_data, hour_bin == unique(vue_data$hour_bin)[b], 
                          receiver == unique(vue_data$receiver)[r])
        write_line = cbind(as.character(unique(vue_data$hour_bin))[b],
                           as.character(unique(vue_data$receiver))[r], 
                           dim(filtered)[1])
        return(write_line)
      }
      detection_df_3 = as.data.frame(detection_df_3)
      colnames(detection_df_3) = c('hour_bin', 'receiver', 'detections')
      detection_df_3$detections = as.numeric(as.character(detection_df_3$detections))
  ## Assigning depth condition based on receiver sn
    detection_df_3$depth = NA
    detection_df_3$depth[detection_df_3$receiver == receiver_50m] = '50 m'
    detection_df_3$depth[detection_df_3$receiver == receiver_212m] = '212 m'

  #### Statistical Analysis - Comparing Hourly Detections ----

  #### Hourly Receiver Comparison
  ### ANOVA - Detection rates of receiver not lost for period before and after first receiver lost – p-value
  
  ### Comparing Number of Detections
    ## Shapiro Wilk test that distribution of each case are non-parametric (p-value)
      shapiro.test(detection_df_3$detections[detection_df_3$depth == '50 m']) 
        # p = 0.02473, p < 0.05 reject null hypothesis that distribution is normal
        # Conclusion: Distribution is not normal
      shapiro.test(detection_df_3$detections[detection_df_3$depth == '212 m']) 
        # p < 2.482e-13 * 10^-13, p < 0.05 reject null hypothesis that distribution is normal
        # Conclusion: Distribution is not normal  

      ## Wilcox test - Selected to compare two groups (50m and 500m) non-parametrically
      wilcox.test(x = detection_df_3$detections[detection_df_3$depth == '50 m'], 
                  y = detection_df_3$detections[detection_df_3$depth ==  '212 m'],
                  paired = TRUE)
        # p < 2.2 * 10^-16, p < 0.05 reject null hypothesis that difference between groups is zero
        # Conclusion Wilcoxon Sign rank test shows significant difference between two receiver conditions (p-value)
      
  # Ratio for Mean hourly detection rates for 50m receiver and 212 m receiver 
      mean_detections_50m  = mean(detection_df_3$detections[detection_df_3$depth == '50 m'])
        # 56.56989
      mean_detections_212m = mean(detection_df_3$detections[detection_df_3$depth == '212 m'])
        # 9.994624
      mean_detections_50m/mean_detections_212m
        # Receiver at 50 m has 5.660032 x as many detections as receiver in 212 m
      
  # Number of hours where deeper receiver detection rates exceeds shallow receiver 
    total_hour_bins = length(unique(detection_df_3$hour_bin))
    times_212m_exceeds_50m = 0
    times_212m_equal_to_50m = 0
      for(hour in unique(detection_df_3$hour_bin)){
        subset_detection_df_3 = filter(detection_df_3, hour_bin == hour)
        if(subset_detection_df_3$detections[subset_detection_df_3$depth == '212 m'] >
          subset_detection_df_3$detections[subset_detection_df_3$depth == '50 m']){
          times_212m_exceeds_50m = times_212m_exceeds_50m + 1
        }else if(subset_detection_df_3$detections[subset_detection_df_3$depth == '212 m'] ==
                 subset_detection_df_3$detections[subset_detection_df_3$depth == '50 m']){
          times_212m_equal_to_50m = times_212m_equal_to_50m + 1
        }
      }
    times_212m_exceeds_50m
      # 0
    times_212m_equal_to_50m
      # 0
    
    
  #### Daily Meta Data Analysis ----
    start_date = as.POSIXct('2015-3-19')
    
  #### Cleaning receiver meta data 
    ## Receiver SN 102202
      colnames(metadata_212m) = c('datetime', 'receiver', 'description', 'data', 'units')
      metadata_212m$datetime = as.POSIXct(metadata_212m$datetime)
      metadata_212m = metadata_212m[which(metadata_212m$datetime >= start_date & metadata_212m$datetime < floor_date(end_date, unit = "day")), ]
      metadata_212m$data = as.numeric(as.character(metadata_212m$data))
    ## Receiver SN receiver_50m
      colnames(metadata_50m) = c('datetime', 'receiver', 'description', 'data', 'units')
      metadata_50m$datetime = as.POSIXct(metadata_50m$datetime)
      metadata_50m = metadata_50m[which(metadata_50m$datetime >= start_date & metadata_50m$datetime < floor_date(end_date, unit = "day")), ]
      metadata_50m$data = as.numeric(as.character(metadata_50m$data))
    
  ### Creating daily dataframe with criteria: Pings, Syncs, Rejects, Detections
    metadata_df = data.frame()
    for(i in 1:length(unique(metadata_212m$datetime))){
      ## Subset metadata log for receiver receiver_212m and write to dataframe 
        subset_metadata = metadata_212m[metadata_212m$datetime == unique(metadata_212m$datetime)[i], ]
        metadata_df = rbind(metadata_df, cbind(as.character(subset_metadata$datetime[1]), 'receiver_212m', subset_metadata$data[subset_metadata$description == 'Daily Pings on 69 kHz'], subset_metadata$data[subset_metadata$description == 'Daily Syncs on 69 kHz'], subset_metadata$data[subset_metadata$description == 'Daily Detections on A69-1601'], subset_metadata$data[subset_metadata$description == 'Daily Rejects on 69 kHz']))
      ## Subset metadata log for receiver receiver_50m and write to dataframe
        subset_metadata = metadata_50m[metadata_50m$datetime == unique(metadata_50m$datetime)[i], ]
        metadata_df = rbind(metadata_df, cbind(as.character(subset_metadata$datetime[1]), 'receiver_50m', subset_metadata$data[subset_metadata$description == 'Daily Pings on 69 kHz'], subset_metadata$data[subset_metadata$description == 'Daily Syncs on 69 kHz'], subset_metadata$data[subset_metadata$description == 'Daily Detections on A69-1601'], subset_metadata$data[subset_metadata$description == 'Daily Rejects on 69 kHz']))
    }
    colnames(metadata_df) = c('date', 'receiver', 'pings', 'syncs', 'detections', 'rejections')
    
    ## Adding the following metrics based on Simpfendorfer et al 2008: Code Detection Efficiency (cde), rejection coefficient (rc), noise quotient (nq)
      metadata_df$cde = as.numeric(as.character(metadata_df$detections)) / as.numeric(as.character(metadata_df$syncs))
      metadata_df$rc  = as.numeric(as.character(metadata_df$rejections)) / as.numeric(as.character(metadata_df$syncs))
      metadata_df$nq  = as.numeric(as.character(metadata_df$pings)) - (as.numeric(as.character(metadata_df$syncs)) * 7)
      
  #### Statistical Analysis - Comparing Daily Detection Metrics ----  

    ### Comparing Code Detection Efficiency
    ## Shapiro Wilk Test of Code Detection Efficiency
      shapiro.test(metadata_df$cde[metadata_df$receiver == 'receiver_212m'])
        # p-value = 0.7799
      shapiro.test(metadata_df$cde[metadata_df$receiver == 'receiver_50m'])
        # p-value = 0.002853
    
    ## Paired Wilcoxon test for code detection efficiency metric for each receiver
      wilcox.test(x = metadata_df$cde[metadata_df$receiver == 'receiver_212m'],
                  y = metadata_df$cde[metadata_df$receiver == 'receiver_50m'], 
                  paired = TRUE)
          # p-value = 0.03125
      median(x = metadata_df$cde[metadata_df$receiver == 'receiver_212m'])
        # 0.0865077
      median(x = metadata_df$cde[metadata_df$receiver == 'receiver_50m'])
        # 1
    
    ### Comparing Rejection Coefficient  
    ## Shapiro Wilk Test of Rejection Coefficient
      ### NOTE: Commmented out as cannot shapiro.test when all values are the same. rejection coefficent is 0 for all hour bins, therefore throws error when sourced 
      # shapiro.test(metadata_df$rc[metadata_df$receiver == 'receiver_50m'])
        # Rejection Coefficient = 0. Cannot do a shapiro test.
      shapiro.test(metadata_df$rc[metadata_df$receiver == 'receiver_212m'])
        # p-value = 0.9427
      
    ## Paired Wilcoxon test for rejection coefficient metric for each receiver.
      wilcox.test(x = metadata_df$rc[metadata_df$receiver == 'receiver_212m'],
                  y = metadata_df$rc[metadata_df$receiver == 'receiver_50m'], 
                  paired = TRUE)
        # p-value = 0.03125
      median(metadata_df$rc[metadata_df$receiver == 'receiver_212m'])
        # 0.01375137
      median(metadata_df$rc[metadata_df$receiver == 'receiver_50m'])
        # 0.00
    
    ### Comparing Noise Quotient
    ## Shapiro Wilk Test of Noise Quotient
      shapiro.test(metadata_df$nq[metadata_df$receiver == 'receiver_50m'])
        # p-value = 0.002315
      shapiro.test(metadata_df$nq[metadata_df$receiver == 'receiver_212m'])
        # p-value = 0.25
    ## Paired wilcoxon test for noise quotient metric for each receiver 
      wilcox.test(x = metadata_df$nq[metadata_df$receiver == 'receiver_212m'],
                  y = metadata_df$nq[metadata_df$receiver == 'receiver_50m'], 
                  paired = TRUE)
          # p-value = 0.03125
      median(metadata_df$nq[metadata_df$receiver == 'receiver_212m'])
        # -13793.5
      median(metadata_df$nq[metadata_df$receiver == 'receiver_50m'])
        # 1356
    
  #### Analysis Cleanup -----
    ### Saving workspace in results folderb
      setwd(results_dir)
      save.image(file = 'Depth Validation Test Results.R')

      
###### COMPONENT 3: Depth and Distance Validation Experiment ----
      
  #### Loading In and Cleaning Data Files ############# 
    setwd(data_dir)
  
  ### Loading Receiver Data 
    receiver_data = load_receiver(filename = 'DEPLOYMENT_RECOVERY_LOG.csv')
    
  ### Loading VUE data 
    vue_data = load_vemco(filename = 'VUE_Export_Depth_and_Distance_Validation_Experiment_June_2015.csv')
    
  ### Loading receiver metadata logs
    metadata_receiver_60m = read.csv('VUE_Export_Rec_123739_metadata.csv')
    metadata_receiver_508m = read.csv('VUE_Export_Rec_102199_metadata.csv')
      
  ### Cleaning Vue Data
    ## Assigning receiver SNs and tag IDs to respective conditions
      receiver_60m = 123739 # serial number of receiver in 50 m depth
      receiver_508m = 102199 # serial number of receiver in 212 m depth
      tag_ids = c(46915, 46912, 46913)
      
    ## Removing detections prior to deployment (occurred durring set up on boat) and after equipment recovered
      start_date = as.POSIXct('2015-05-24 19:12:25', tz = "HST")
      end_date = as.POSIXct('2015-05-30 09:46:00', tz = 'HST')
      vue_data = vue_data[which(vue_data$datetime >= start_date & vue_data$datetime < end_date), ]

    ## Removing detections from partial hour bins, aka hour equipment was deployed and hour it was recovered before first full hour of test
      vue_data = vue_data[which(vue_data$datetime >= ceiling_date(min(vue_data$datetime), unit = "hour") & 
                                  vue_data$datetime <= floor_date(max(vue_data$datetime), unit = "hour")), ]
    
    ## How many total tag detections were there?
      detections_all = dim(vue_data)[1]
        # Total detections of all tags = 1699
    
    ## Removing detections of tags not associated with current experiment
      vue_data = vue_data[vue_data$tag_id %in% tag_ids, ]
      detections_experiment = dim(vue_data)[1]
        # Total detections of experimental tags = 1669
    
    ## What was the percentage of tag detections from experiment tags
      detections_experiment.percent = detections_experiment / detections_all * 100
        # 98.23426 %
    
    ## What was the number of logged detections from other tags
      detections_other = detections_all - detections_experiment
        # Total detections from other tags =  30
      detections_other.percent = detections_other / detections_all * 100
        # 1.765745
    
  #### Hourly Detection Data Analysis ----
  ### Creating a dataframe (detection_df_4), to store results binned by hour

    ## Separating data by tag, receiver, and hour bin
    ## First assign each datum to an date and hour bin
      vue_data$hour_bin = floor_date(vue_data$datetime, unit = "hour")
    
    ## Then loop through combinations of date/hour, tag id, and receiver to get the number of detections from a tag at a receiver each hour
      detection_df_4 = data.frame()
      registerDoParallel(cores = n_cores)
      detection_df_4 = foreach(b = c(1:length(unique(vue_data$hour_bin))), .combine = rbind) %:% 
        foreach(r = c(1:length(unique(vue_data$receiver))), .combine = rbind) %dopar%{
          filtered = filter(vue_data, hour_bin == unique(vue_data$hour_bin)[b], 
                            receiver == unique(vue_data$receiver)[r])
          write_line = cbind(as.character(unique(vue_data$hour_bin))[b],
                             as.character(unique(vue_data$receiver))[r], 
                             dim(filtered)[1])
          return(write_line)
        }
      detection_df_4 = as.data.frame(detection_df_4)
      colnames(detection_df_4) = c('hour_bin', 'receiver', 'detections')
      detection_df_4$detections = as.numeric(as.character(detection_df_4$detections))
    
    ## Assigning distance condition based on receiver sn
      detection_df_4$distance = NA
      detection_df_4$distance[detection_df_4$receiver == receiver_60m] = '60 m'
      detection_df_4$distance[detection_df_4$receiver == receiver_508m] = '512 m'
    
  #### Statistical Analysis - Comparing Hourly Detections ----
    
    ### Hourly Receiver Comparison
    ## Shapiro Wilk test that distribution of each case are non-parametric (p-value)
      shapiro.test(detection_df_4$detections[detection_df_4$distance == '60 m']) 
        # p = 0.00151, p < 0.05 reject null hypothesis that distribution is normal
        # Conclusion: Distribution is not normal
      shapiro.test(detection_df_4$detections[detection_df_4$distance == '512 m']) 
        # p < 4.738e-09, p < 0.05 reject null hypothesis that distribution is normal
        # Conclusion: Distribution is not normal  

    ## Wilcox test - Selected to compare two groups (60m and 500m) non-parametrically
      wilcox.test(x = detection_df_4$detections[detection_df_4$distance == '60 m'], 
                  y = detection_df_4$detections[detection_df_4$distance ==  '512 m'],
                  paired = TRUE)
        # p-value < 2.2e-16 reject null hypothesis that difference between groups is zero
        # Conclusion: The two receivers logged signifcantly different detections from one another
    
      ## Ratio for Mean hourly detection rates for 60m receiver and 512 m receiver 
        mean_detections_60m  = mean(detection_df_4$detections[detection_df_4$distance == '60 m'])
          # 4.879699
        mean_detections_508m = mean(detection_df_4$detections[detection_df_4$distance == '512 m'])
          # 7.669173
        mean_detections_508m/mean_detections_60m
          # receiver at 508m has 1.571649 x as many detections as receiver in 60 m
    
    ## Number of hours where deeper receiver detection rates exceeds shallow receiver 
      total_hour_bins = length(unique(detection_df_4$hour_bin))
      times_508m_exceeds_60m = 0
      times_508m_equal_to_60m = 0
      for(hour in unique(detection_df_4$hour_bin)){
        subset_detection_df_4 = filter(detection_df_4, hour_bin == hour)
        if(subset_detection_df_4$detections[subset_detection_df_4$distance == '512 m'] >
           subset_detection_df_4$detections[subset_detection_df_4$distance == '60 m']){
          times_508m_exceeds_60m = times_508m_exceeds_60m + 1
        }else if(subset_detection_df_4$detections[subset_detection_df_4$distance == '512 m'] ==
                 subset_detection_df_4$detections[subset_detection_df_4$distance == '60 m']){
          times_508m_equal_to_60m = times_508m_equal_to_60m + 1
        }
      }
      times_508m_exceeds_60m
        # 107
      times_508m_equal_to_60m
        # 9
    
  #### Analysis Cleanup -----
    ### Saving workspace in results folder
      setwd(results_dir)
      save.image(file = 'Depth and Distance Validation Test Results.R')
      
###### COMPONENT 4: Multipath Confirmation - Tank Experiment ----
      
    ## Analysis Ideas
      # Break up analysis into three groups.
      # 1.	Control
      # 2.	Multipath (CPDI Not Expexted)
      # 3.	Multipath (CPDI Expected)
      
    ## Anna's helpful analysis ideas:
        # 1. Create table Event (single event would be do, 2a, 150m, 15m)
        # 2. Catagorize each event (control, multipath-no CPDI, multipath - CPDI)
        # 3. Code by type (CPDI predicted vs. not predicted)
        # 4. Detected - number of actual detections at receiver
        # Flip to wide table
          # columns - 
            # 1. Event
            # 2. Type
            # 3. Detected
        # 6. Fit GLM (Detected ~ type + event, family = binomial)
      
      
  #### Loading in and Cleaning Data Files ----
      setwd(data_dir)
    ### Importing VR100 data 
      vr100_raw = read.csv(file.path(data_dir, 'VR100_10320_D2016.07.15T20.49.23.csv'))
    ### Importing VR2 data from VUE
      vr2 = load_vemco(file.path(data_dir, 'VUE_Export_CPDI_Tank_Test.csv'))
    ### Importing meta data regarding when transmissions were sent recorded from Brendan's laptop durring experiment
      condStoreDM = read.csv(paste(data_dir, 'condStoreDM.csv', sep = ""), header = FALSE)
      condStoreDO = read.csv(paste(data_dir, 'condStoreDO.csv', sep = ""), header = FALSE)
      
    ### Creating vr100 datafame for manipulation
      vr100 = vr100_raw
      vr100$datetime = as.POSIXct(paste(vr100$Date, vr100$Time, sep = " "), format = "%Y-%m-%d %H:%M:%S", tz = "GMT")
      attr(vr100$datetime, "tzone") <- "HST"
      colnames(vr100) = c("date", "time", "chan", "freq", "type", "code_space", "tag_id", "serial_number", "data1", "units1", "slope1", "init1", "data2", "units2", "slope2", "int2", "signal_db", "gain_mode", "gain_db", "lat", "lon", "comment", "datetime")
      
    # creating vr2 dataframe for manipulation
      vr2$datetime = as.POSIXct(vr2$datetime, tz = "GMT")
      attr(vr2$datetime, "tzone") <- "GMT"
      vr2 = vr2[vr2$datetime >= as.POSIXct("2016-07-12 16:30:00"), ]
      
    ### Creating dataframes for direct and multipath conditions
      colnames(condStoreDO) = c('pluse_train_time', 'tag_range', 'tag_depth', 'relative_arrival_time_0','case_number', 'sub_case_number')
      colnames(condStoreDM)[1:3] = c('pluse_train_time', 'tag_range', 'tag_depth')
      colnames(condStoreDM)[4:23] = paste('relative_arrival_time_', 0:19, sep = "")
      colnames(condStoreDM)[24:25] = c('case_number', 'sub_case_number')
      condStoreDO$dm = 'direct only' # designates whether multipath or not
      condStoreDM$dm = 'multipath' # designates whether multipath or not
      
    ### Predicting whether multipaths produced CPDI effects
      ## DO conditions only have a direct signal, all should be detected by receivers. thus they are marked as control
        condStoreDO$cpdi_type = 'Control'
      ## To determine if multipath signals cause CPDI, we compare the relative arrival times of the multipath signals to the blanking interval (0.260 seconds). 
        condStoreDM$cpdi_type = 'multipath_no_cpdi_predicted'
        for(i in 1:dim(condStoreDM)[1]){
          if(any(condStoreDM[i,4:23] != 0 & condStoreDM[i,4:23] > 0.260)){
            condStoreDM$cpdi_type[i] = 'multipath_cpdi_predicted'
          }
        }
      
    ### Combining direct and multipath condition dataframes into a single dataframe
      ## condStoreDO to do this, condStoreDO needs to be padded out to be same size as DM. This meens adding 20 additional columns
        condStoreDO = cbind(condStoreDO[ ,1:4], matrix(data = NA, nrow = dim(condStoreDO)[1], ncol = 19), condStoreDO[ ,5:8])
        colnames(condStoreDO)[5:23] = paste('relative_arrival_time_', 1:19, sep = "")
      ## Combining dataframes
        condition = data.frame(rbind(condStoreDO, condStoreDM)) # Combining into condition dataframe
      ## Converting matlab date nubmers to POSIX datetime objects    
        condition$datetime = datenum2posix(condition$pluse_train_time) 
      
    ### Ordering dataframes by increasing time of detection
      condition = condition[order(condition$datetime), ] # sorting by time
      vr2 = vr2[sort.list(x = vr2$datetime, decreasing = FALSE), ]
      vr100 = vr100[sort.list(x = vr100$datetime, decreasing = FALSE), ]
      rownames(vr100) = NULL
      rownames(vr2) = NULL
      
    ### Converting vr2$receiver and vr2$tag_id to numeric
      vr2$receiver = as.numeric(levels(vr2$receiver)[vr2$receiver])
      vr2$tag_id = as.numeric(levels(vr2$tag_id)[vr2$tag_id])
      
    ### Pulling in all syncs to see if there is major drift in receivers/vr100 clocks
      vr100_syncs = vr100[which(vr100$tag_id == 36817), ]
      vr2_syncs = vr2[which(vr2$tag_id == 36817), ]
      sync_data = data.frame(rbind(cbind(as.character(vr100_syncs$datetime), vr100_syncs$tag_id, 'vr100', vr100_syncs$signal_db),
                                   cbind(as.character(vr2_syncs$datetime), vr2_syncs$tag_id, vr2_syncs$receiver, NA)))
      colnames(sync_data) = c("datetime", "tag_id", "receiver", "signal_db")
      sync_data = sync_data[order(as.POSIXct(sync_data$datetime)), ]
      
    ### Removing tag detections prior to experiment day
      remove_prior_dates = as.POSIXct("2016-07-12 10:31:0 HST")
      vr2 = vr2[vr2$datetime >= remove_prior_dates, ]
      vr100 = vr100[vr100$datetime >= remove_prior_dates, ]
      
    ### Checking sync tag detected same number of times
      length(which(vr100$tag_id == 36817)) # 1
      length(which(vr2$tag_id == 36817))   # 1 
      
    ### Checking which receiver were part of experiment
      unique(vr2$receiver)
      # 129577
      
    ### Checking which tags were logged on receiver
      unique(vr2$tag_id)
      # 36814 36817 18266 47515
      unique(vr100$tag_id)
      # 18266 47515 36814 36817
      
    ### Separating two receivers
 
      ## For VR100
      vr100 = vr100[max(which(vr100$tag_id == 36817)):dim(vr100)[1], ]
      
    ### Adjusting vr100 dates to sync with vr2 dates. Used test tag on VR100 and VR2 in the lab for one detection
      # VR2 detected tag at "2016-03-16 00:14:16 GMT"
      # VR100 detected tag at"2016-03-16 00:13:40 GMT"
      
      ## Time offset  between VR2 and VR100
        vr2_vr100_time_diff = difftime(time1 = max(vr100$datetime[vr100$tag_id == 36817]),
                                     time2 = min(vr2$datetime[vr2$tag_id == 36817]))
            # Time difference of -1 secs
        vr100$datetime = vr100$datetime - vr2_vr100_time_diff
        
        all_data = data.frame(matrix(data = 0, nrow = dim(vr2)[1] + dim(vr100)[1], ncol = 4))
        colnames(all_data) = c("datetime", "tag_id", "receiver", "signal_db")
        all_data$datetime = c(vr2$datetime, vr100$datetime)
        all_data$tag_id = c(vr2$tag_id, vr100$tag_id)
        all_data$receiver = c(vr2$receiver, rep('vr100', dim(vr100)[1]))
        all_data$signal_db = c(rep(NA, length(vr2$receiver)), vr100$signal_db)
      
      ## Ordering by time
        all_data = all_data[order(all_data$datetime), ]
        rownames(all_data) = NULL
        all_data$diff_time = 0
        for(i in 2:length(all_data$diff_time)){
          all_data$diff_time[i] = difftime(all_data$datetime[i], all_data$datetime[i-1], units = 'secs')
        }
        all_data$exp = NA
        
      ## Determining where experiments begin and end
        all_data$exp[all_data$tag_id == 36817] = 'Sync'
      
        all_data = all_data[all_data$datetime >= min(all_data$datetime[all_data$tag_id == 18266]), ]
      
      ## How many detections did each receiver log?
        print(paste('Receiver 129577 detected', dim(all_data[which(all_data$receiver == 129577 & all_data$tag_id != 18266), ])[1], 'transmissions', sep = " "))
          # Receiver 129577 detected 594 transmissions"
        print(paste('The VR100 detected', dim(all_data[all_data$receiver == 'vr100', ])[1], 'transmissions', sep = " "))
          # The VR100 detected 929 transmissions
        
      
      ### Matching conditions to recorded detection data (all_data)
        rownames(all_data) = NULL
        all_data$tag_range = NA
        all_data$tag_depth = NA
        all_data$case_number = NA
        all_data$sub_case_number = NA
        all_data$dm = NA
        all_data$cpdi_type = NA
        all_data$datetime = all_data$datetime - 6 # Adjusted this by comparing when the first test started ~18:58 on all data to first transmission sent in condition
        
        for(i in 1:length(all_data$datetime)){
          for(r in 1:length(condition$datetime)){
            # If a detection occurred within an 8 second window
            if(all_data$datetime[i] - 4 <= condition$datetime[r] & all_data$datetime[i] + 4 >= condition$datetime[r]){ 
              all_data$tag_range[i] = condition$tag_range[r]
              all_data$tag_depth[i] = condition$tag_depth[r]
              all_data$case_number[i] = condition$case_number[r]
              all_data$sub_case_number[i] = condition$sub_case_number[r]
              all_data$dm[i] = condition$dm[r]
              all_data$cpdi_type[i] = condition$cpdi_type[r]
            }
          }
        }
      
      ## Changing all_data$sub_case_number from an integer to a character to match other formats
        all_data$sub_case_number = as.character(all_data$sub_case_number)
        all_data$sub_case_number[all_data$sub_case_number == '1'] = 'a'
        all_data$sub_case_number[all_data$sub_case_number == '2'] = 'b'
        all_data$sub_case_number[all_data$sub_case_number == '3'] = 'c'
        all_data$sub_case_number[all_data$sub_case_number == '0'] = ''
        all_data$exp = paste(all_data$dm, all_data$case_number, all_data$sub_case_number, sep = "")
        
      ### Creating a new dataframe for noting if each transmission was detected and by what (VR2 or vr100)
        exp_df = as.data.frame(matrix(0, nrow = length(condition$datetime), ncol = 3)) 
        colnames(exp_df) = c('datetime', 'v129577', 'vr100')
        exp_df$datetime = condition$datetime
        for(i in 1:length(all_data$datetime)){
          for(r in 1:length(exp_df$datetime)){
            if(all_data$datetime[i]-2 <= exp_df$datetime[r] & all_data$datetime[i]+2 >= exp_df$datetime[r]){
              if(all_data$receiver[i] == 129577){
                exp_df$v129577[r] = 1
              }else if(all_data$receiver[i] == 'vr100'){
                exp_df$vr100[r] = 1
              }
            }
          }
        }
      
      detection_df_5 = melt(exp_df, id = c('datetime'))
      model_data = merge(detection_df_5, condition[ ,c('tag_range', 'tag_depth', 'case_number', 'sub_case_number', 'dm', 'cpdi_type', 'datetime')], by = intersect(names(exp_df),names(condition[ ,c('tag_range', 'tag_depth', 'case_number', 'sub_case_number', 'dm', 'cpdi_type', 'datetime')])))
      colnames(model_data)[c(2, 3)] = c('receiver', 'detected')
      model_data$sub_case_number[model_data$sub_case_number == 0] = 1
      model_data$sub_case_number = letters[model_data$sub_case_number]
      model_data = model_data[model_data$receiver != 'vr100', ] # removing VR100 detections since we're not evaluation efficiency of VR100. 
     
      ## Need to adjust experiment 4 as its currently one case for both receiver conditions.
        model_data$sub_case_number[model_data$case_number == 4 & model_data$tag_range == 508] = 'b'
 
    #### Constructing a GLM Model for detection
      ### Data setup
      # 1. Create table Event (single event would be do, 2a, 150m, 15m)
        event_table = model_data

      # 2. Determining detection for predictions based on prediction type (1 if detection is predicted, 0 if not)
        event_table$event = paste(event_table$case_number, event_table$sub_case_number, sep = "")
        event_table$predicted_outcome = NA
        event_table$predicted_outcome[event_table$cpdi_type == 'multipath_cpdi_predicted' ] = 0
        event_table$predicted_outcome[event_table$cpdi_type == 'Control' ] = 1
        event_table$predicted_outcome[event_table$cpdi_type == 'multipath_no_cpdi_predicted' ] = 1
        
      # 3. Renaming variables for model fit
        colnames(event_table)[which(colnames(event_table) == 'receiver')] = 'predicted_observed'
        colnames(event_table)[which(colnames(event_table) == 'cpdi_type')] = 'cpdi_prediction'
        event_table$cpdi_prediction = as.factor(event_table$cpdi_prediction)
        colnames(event_table)[which(colnames(event_table) == 'event')] = 'experiment_analgoue'
        event_table$experiment_analgoue = as.factor(event_table$experiment_analgoue)
        
      ### Fitting GLMs to data
        ## Glm fit models whether transmission was detected as a function of our model's prediction
          cpdi_glm.interaction = glm(detected ~  cpdi_prediction + experiment_analgoue + cpdi_prediction*experiment_analgoue, data = event_table, family = binomial)
          summary(cpdi_glm.interaction)
          table_3a = summary(cpdi_glm.interaction)$coefficients
          write.csv(table_3a, file = file.path(results_dir, 'table_3a.csv'))
          
        ## removing non-significant interaction terms
          cpdi_glm.no_interaction = glm(detected ~ cpdi_prediction + experiment_analgoue , data = event_table, family = binomial)
          summary(cpdi_glm.no_interaction)
          table_3b = summary(cpdi_glm.no_interaction)$coefficients
          write.csv(table_3b, file = file.path(results_dir, 'table_3b.csv'))
          
        ### How many times did observations deviate from predictions?
          ## With control transmissions
            sum(abs(event_table$predicted_outcome - event_table$detected))
            length(event_table$predicted_outcome)
        
          ## Without control transmissions
          sum(abs(event_table$predicted_outcome[event_table$cpdi_prediction != "Control"] - event_table$detected[event_table$cpdi_prediction != "Control"]))
          length(event_table$predicted_outcome[event_table$cpdi_prediction != "Control"])

      #### Model Diagnostics performed with Anna on 26 May 2017
        library(MuMIn)
        ## Dredging model to determine most parsimonious model
        options(na.action=na.fail)
        dredge(cpdi_glm.no_interaction, extra="R^2")
        
        resp<-event_table[, "detected"]
        pred<-event_table[, c("cpdi_prediction", "experiment_analgoue")]
        ## Looking at model residuals
        plot(cpdi_glm.no_interaction)
        
        ## Comparing model to data
        library(car)
        marginalModelPlot(cpdi_glm.no_interaction)
        resp<-event_table[event_table$experiment_analgoue != '3b', "detected"]
        pred<-event_table[event_table$experiment_analgoue != '3b', c("cpdi_prediction", "experiment_analgoue")]
        
        ## Which model term explains how much variation?
        library(hier.part)
        hier.part(resp, pred, family=binomial)
        
        ## Tukey Contrasts between experimental analogue groups
        library('multcomp')
        tukey_comparison = glht(cpdi_glm.no_interaction, mcp(experiment_analgoue="Tukey"))
        plot(tukey_comparison)
        class(event_table$experiment_analgoue)
        event_table$experiment_analgoue = as.factor(event_table$experiment_analgoue)
        event_table$cpdi_prediction = as.factor(event_table$cpdi_prediction)

        ## Visualizing differences in glm factors 
        library(visreg)
        visreg(cpdi_glm.no_interaction)
        dredge(cpdi_glm.interaction)
        anova(cpdi_glm.no_interaction)
        dredge(cpdi_glm.interaction)
        .8*64
        
      ## Comparing glm with interaction to glm without interaction term
        anova(cpdi_glm.no_interaction, cpdi_glm.interaction, test="Chisq")
        
      ## Comparing best glm by stepwise addition of terms
        anova(cpdi_glm.no_interaction, test="Chisq")
        
      ## What happens if we pull out control cases that we know failed?
        cpdi_glm.no_interaction = glm(detected ~ cpdi_prediction + experiment_analgoue, data = subset(event_table, experiment_analgoue !="3a"), family = binomial)
        dredge(cpdi_glm.no_interaction) # Best model still includes both terms
        plot(cpdi_glm.no_interaction) # Checking out residuals
       # Is there equal variance across experimental analogues?
        plot(event_table$experiment_analgoue[event_table$experiment_analgoue != "3a"], residuals(cpdi_glm.no_interaction))
      
      ## What happens if we only remove 2b 
        cpdi_glm.no_interaction = glm(detected ~ cpdi_prediction + experiment_analgoue, data = subset(event_table, experiment_analgoue !="2b"), family = binomial)
        dredge(cpdi_glm.no_interaction)
        summary(cpdi_glm.no_interaction) # Best model still includes both terms
        visreg(cpdi_glm.no_interaction, scale="response") # Visualizing the differences in GLM factors

      #### Analysis Cleanup
        setwd(results_dir)
        save.image(file = 'HIMB Multipath Tank Test Results.R')
        
        
      
###### Miscelanious Plots and Figures
    #### Figure 2. Direct and First Multipath arrival comparision
      ### Setting up data repository and determining distance to calculate over
      direct_arrival_times = c()
      first_multipath_arrival_times = c()
      calc_distance = 2000
      simulated_sound_speed = 1530
      
      ### Running arrival simulation
      for(dist in 1:calc_distance){
        arrival_times = get_surf_paths(surface_to_tag_distance = 250, 
                                       surface_to_receiver_distance = 250, 
                                       tag_to_receiver_horizontal_distance = dist, 
                                       bottom_depth = 500, 
                                       speed_of_sound = simulated_sound_speed,
                                       ave_max_detection_radius = 100000)
        direct_arrival_times = c(direct_arrival_times, arrival_times[1])
        first_multipath_arrival_times = c(first_multipath_arrival_times, arrival_times[2])
      }
      
      ### Plot Set-up
      setwd(figure_dir)
      png('Figure 2 - Direct and multipath arrival times.png', width = 2000, height = 1000)
      mar.default <- c(5,4,4,2) + 0.1
      par(mar = mar.default + c(0, 4, 0, 0)) 
      ### Plotting
      plot(y = direct_arrival_times, x = 1:calc_distance, 
           type = 'l', 
           cex = 2,
           cex.lab = 2,
           cex.axis = 2,
           # main = 'Arrival Time of Direct and First Surface Reflected Multipath \n
           #     Receiver Depth 250 m, Transmitter Depth = 250 m',
           ylab = 'Arrival Time (s)', xlab = 'Distance Between Tag and Receiver (m)', font = 1)
      lines(y = first_multipath_arrival_times, x = 1:calc_distance, type = 'l', lty = 4)
      dev.off()
      
      
  #### Figure 5. Comparing Deep and Shallow Water Detection Profiles
    ### Plot Set-up
      png('Figure 5 - Comparing deep and shallow detection profiles.png', width = 2400, height = 1200)
      mar.default <- c(5,4,4,2) + 0.1
      par(mfrow = c(1, 2), mar = mar.default + c(0, 4, 0, 0)) 
      
      ### Plotting Deep Water Ranging Experiment Results
      exp_1_data_to_plot = detection_df_1[which(detection_df_1$height_of_tag_off_bottom == 1 & detection_df_1$height_of_receiver_off_bottom == 1 & detection_df_1$direction == "In" & detection_df_1$day_night == "Day"), ]
      plot((candidate_model_predictions_1$model_119$predicted_rates/60) ~ c(0:1000), 
           type = 'l', 
           xlim = c(0, 1000), xlab = "Distance Between Tag and Receiver (m)",
           ylim = c(0, 1), ylab = "% of Transmissions Detected",
           cex = 2,
           cex.lab = 2,
           cex.axis = 2,
           main = "Deep Water Ranging Experiment")
      points((exp_1_data_to_plot$detections/60) ~ exp_1_data_to_plot$distance, pch = 19, cex = 2)
      
      ## Adding AMDR to plot
      points(x = levels(candidate_model_summary_1$ave_max_distance[1])[candidate_model_summary_1$ave_max_distance[1]], y = .05, pch = 8, cex = 2)
      text(x = as.numeric(levels(candidate_model_summary_1$ave_max_distance[1])[candidate_model_summary_1$ave_max_distance[1]]) +50, y = .075, labels = paste('AMDR \n', max_distance-1, 'm'), col = 'black', cex = 1.5)
      
      ## Adding CPDI to plot
      if(levels(candidate_model_summary_1$cpdi_extent)[candidate_model_summary_1$cpdi_extent][3] != 0){
        points(x = as.numeric(levels(candidate_model_summary_1$cpdi_extent)[candidate_model_summary_1$cpdi_extent])[3], y = (candidate_model_predictions_1$model_119$predicted_rates[as.numeric(levels(candidate_model_summary_1$cpdi_extent)[candidate_model_summary_1$cpdi_extent])[3]] / 60), pch = 8, cex = 2)
        text(x = levels(candidate_model_summary_1$cpdi_extent)[candidate_model_summary_1$cpdi_extent][3], y = .5, labels = paste('CPDI Extent \n ', levels(candidate_model_summary_1$cpdi_extent)[candidate_model_summary_1$cpdi_extent][3], 'm'), cex = 1.5)
      }
      
      ### Plotting Shallow Water Ranging Experiment Results
      exp_2_data_to_plot = detection_df_2[which(detection_df_2$height_of_receiver_off_bottom == 1 & detection_df_2$direction == "in" & detection_df_2$day_night == "day"), ]
      plot((candidate_model_predictions_2$model_123$predicted_rates/60) ~ c(0:1200), 
           type = 'l', 
           xlim = c(0, 1200), xlab = "Distance Between Tag and Receiver (m)",
           ylim = c(0, 1), ylab = "% of Transmissions Detected",
           cex = 2,
           cex.lab = 2,
           cex.axis = 2,
           main = "Shallow Water Ranging Experiment")
      points((exp_2_data_to_plot$detections/60) ~ exp_2_data_to_plot$distance, pch = 19, cex = 2)
      
      ## Adding AMDR to plot
      points(x = levels(candidate_model_summary_2$ave_max_distance[1])[candidate_model_summary_2$ave_max_distance[1]], y = .05, pch = 8, cex = 2)
      text(x = as.numeric(levels(candidate_model_summary_2$ave_max_distance[1])[candidate_model_summary_2$ave_max_distance[1]]) + 75, y = .075, labels = paste('AMDR \n', max_distance-1, 'm'), col = 'black', cex = 2)
      dev.off()
      
      
    #### Figure 6. Comparing detections and pings
      ### Converting data classes to numeric for ggplot
        metadata_df$pings = as.number(metadata_df$pings)
        metadata_df$detections = as.number(metadata_df$detections)
      ### Creating a dataframe just for plotting
        meta_for_plot = as.data.frame(rbind(cbind("rec_50m", 'pings / 8', mean(metadata_df$pings[metadata_df$receiver == "receiver_50m"]) / 8), cbind("rec_50m", 'detections', mean(metadata_df$detections[metadata_df$receiver == "receiver_50m"])),
                                            cbind("rec_212m", 'pings / 8', mean(metadata_df$pings[metadata_df$receiver == "receiver_212m"]) / 8), cbind("rec_212m", 'detections', mean(metadata_df$detections[metadata_df$receiver == "receiver_212m"]))))
        colnames(meta_for_plot) = c('receiver', 'Metric', 'Detected')
        meta_for_plot$Detected = as.number(meta_for_plot$Detected)
      ### Plotting Figure
        setwd(figure_dir)
        png('exp_3_pings_vs_detections.png', height = 1800, width = 1800)
        (ggplot(meta_for_plot, aes(factor(receiver), Detected, fill = Metric)) +
            geom_bar(stat = "identity", position = "dodge") +
            scale_fill_grey(start = 0, end = .7) + theme_bw())
        dev.off()
        setwd(results_dir)
      
###### Script Cleanup ----
save.image('completed_script.R')
    # load(file.path(results_dir, 'completed_script.R'))
run_time = proc.time() - script_timer
send_push(user = 'uGEHvA4hr37tsrCCtpSv4sUUxVuTqN', message = paste("CPDI Analysis Completed in", round(run_time[3]), 'seconds!'))
      
