# Supplementary material for: Depth- and range-dependent variation in the performance of aquatic telemetry systems: understanding and predicting the susceptibility of acoustic tag–receiver pairs to close proximity detection interference
Source: PeerJ. 2018 Jan 12;6:e4249. doi: 10.7717/peerj.4249 (PMC5768168; doi:10.7717/peerj.4249)
Supplement: Supplemental Information 4 — A zip file containing the R implementation of the mechanistic model for predicting CPDI and a README file instructing on its use. [file peerj-06-4249-s004.zip]

Archive with 12 entries (9 files):
- Mechanistic Model Implemented - R/
- Mechanistic Model Implemented - R/.DS_Store
- __MACOSX/
- __MACOSX/Mechanistic Model Implemented - R/
- __MACOSX/Mechanistic Model Implemented - R/._.DS_Store
- Mechanistic Model Implemented - R/Icon
- __MACOSX/Mechanistic Model Implemented - R/._Icon
- Mechanistic Model Implemented - R/Mechanistic CPDI Model.R
- __MACOSX/Mechanistic Model Implemented - R/._Mechanistic CPDI Model.R
- Mechanistic Model Implemented - R/README -  Mechanistic Model in R.rtf
- __MACOSX/Mechanistic Model Implemented - R/._README -  Mechanistic Model in R.rtf
- __MACOSX/._Mechanistic Model Implemented - R
